# Supplementary material for: ﻿Two new records and description of a new Perinereis (Annelida, Nereididae) species for the Saudi Arabian Red Sea region
Source: Zookeys. 2024 Apr 1;1196:331–54. doi: 10.3897/zookeys.1196.115260 (PMC11079592; doi:10.3897/zookeys.1196.115260)
Supplement: XML Treatment for Perinereis kaustiana [file zookeys.1196.115260-treatment1.xml]

<!DOCTYPE tp:taxon-treatment
  PUBLIC "-//TaxonX//DTD Taxonomic Treatment Publishing DTD v0 20100105//EN" "tax-treatment-NSO.dtd">
<tp:taxon-treatment xmlns:tp="http://www.plazi.org/taxpub"><tp:treatment-meta><kwd-group><label>Taxon classification</label><kwd>
                <named-content content-type="kingdom">Animalia</named-content>
              </kwd><kwd>
                <named-content content-type="order">Phyllodocida</named-content>
              </kwd><kwd>
                <named-content content-type="family">Nereididae</named-content>
              </kwd></kwd-group><mixed-citation publication-type="journal"><person-group><name><surname>Teixeira</surname><given-names>Marcos A. L.</given-names></name><name><surname>Fourreau</surname><given-names>Chloé Julie Loïs</given-names></name><name><surname>Sempere-Valverde</surname><given-names>Juan</given-names></name><name><surname>Carvalho</surname><given-names>Susana</given-names></name></person-group><article-title>﻿Two new records and description of a new <italic><tp:taxon-name><tp:taxon-name-part taxon-name-part-type="genus" reg="Perinereis">Perinereis</tp:taxon-name-part></tp:taxon-name></italic> (<tp:taxon-name><tp:taxon-name-part taxon-name-part-type="phylum">Annelida</tp:taxon-name-part></tp:taxon-name>, <tp:taxon-name><tp:taxon-name-part taxon-name-part-type="family">Nereididae</tp:taxon-name-part></tp:taxon-name>) species for the Saudi Arabian Red Sea region</article-title><source>Zookeys</source><day>01</day><month>04</month><year>2024</year><volume>1196</volume><fpage>331</fpage><lpage>354</lpage><pub-id pub-id-type="doi">10.3897/zookeys.1196.115260</pub-id></mixed-citation></tp:treatment-meta><tp:nomenclature><label>﻿</label><tp:taxon-name>
              <object-id xmlns:xlink="http://www.w3.org/1999/xlink" content-type="arpha" xlink:type="simple">D0B4FFBB-1B9A-53CE-BC6B-89F57F3105E4</object-id>
              <tp:taxon-name-part taxon-name-part-type="genus" reg="Perinereis">Perinereis</tp:taxon-name-part>
              <tp:taxon-name-part taxon-name-part-type="species" reg="kaustiana">kaustiana</tp:taxon-name-part>
              <object-id xmlns:xlink="http://www.w3.org/1999/xlink" content-type="zoobank" xlink:type="simple">https://zoobank.org/378AABC8-4C46-43FF-9A0F-5F6703B4A801</object-id>
            </tp:taxon-name><tp:taxon-status xmlns:xlink="http://www.w3.org/1999/xlink" xlink:type="simple">sp. nov.</tp:taxon-status><xref ref-type="fig" rid="F1">Figs 1A, B, E</xref><xref ref-type="fig" rid="F2">; 2A–J</xref><xref ref-type="fig" rid="F3">; 3A–I</xref><tp:nomenclature-citation-list><tp:nomenclature-citation><tp:taxon-name>
                  <tp:taxon-name-part taxon-name-part-type="genus" reg="Nereis">Nereis</tp:taxon-name-part>
                  <tp:taxon-name-part taxon-name-part-type="subgenus" reg="Perinereis">Perinereis</tp:taxon-name-part>
                  <tp:taxon-name-part taxon-name-part-type="species" reg="helleri">helleri</tp:taxon-name-part>
                </tp:taxon-name><comment> Grube, 1878: 81–82; Horst 1924: 172–173, pl 34, figs 3, 4. </comment></tp:nomenclature-citation><tp:nomenclature-citation><tp:taxon-name>
                  <tp:taxon-name-part taxon-name-part-type="genus" reg="Perinereis">Perinereis</tp:taxon-name-part>
                  <tp:taxon-name-part taxon-name-part-type="species" reg="helleri">helleri</tp:taxon-name-part>
                </tp:taxon-name><comment>Monro, 1931: 14–15, fig. 8a–c.; <xref ref-type="bibr" rid="B48">Russell 1962</xref>: 7; <xref ref-type="bibr" rid="B47">Rozbaczylo and Castilla 1973</xref>: 220–221; <xref ref-type="bibr" rid="B23">Hartmann Schröder 1979</xref>: 116.</comment></tp:nomenclature-citation><tp:nomenclature-citation><tp:taxon-name>
                  <tp:taxon-name-part taxon-name-part-type="genus" reg="Perinereis">Perinereis</tp:taxon-name-part>
                  <tp:taxon-name-part taxon-name-part-type="species" reg="cultrifera">cultrifera</tp:taxon-name-part>
                  <tp:taxon-name-part taxon-name-part-type="infraspecific-rank">var.</tp:taxon-name-part>
                  <tp:taxon-name-part taxon-name-part-type="variety" reg="helleri">helleri</tp:taxon-name-part>
                </tp:taxon-name><comment><xref ref-type="bibr" rid="B17">Fauvel 1932</xref>: 105–106.</comment></tp:nomenclature-citation><tp:nomenclature-citation><tp:taxon-name>
                  <tp:taxon-name-part taxon-name-part-type="genus" reg="Perinereis">Perinereis</tp:taxon-name-part>
                  <tp:taxon-name-part taxon-name-part-type="species" reg="carniguina">carniguina</tp:taxon-name-part>
                </tp:taxon-name><comment>Grube, 1878: 87, pl 4, fig. 8.</comment></tp:nomenclature-citation></tp:nomenclature-citation-list></tp:nomenclature><tp:treatment-sec sec-type="material" id="SECID0EFRBG"><title>Material examined.</title><p><bold><italic>Holotype and hologenophore</italic></bold>: <abbrev xmlns:xlink="http://www.w3.org/1999/xlink" xlink:title="NTNU University Museum" id="ABBRID0EQRBG" xlink:type="simple">NTNU-VM</abbrev>-86011, Saudi Arabia (Red Sea), Gulf of Aqaba, Magna, <named-content xmlns:xlink="http://www.w3.org/1999/xlink" content-type="dwc:verbatimCoordinates" xlink:type="simple"><named-content content-type="geo-json" specific-use="{&#34;type&#34;:&#34;Point&#34;,&#34;coordinates&#34;:[34.759833,28.449250]}" id="NCID0EXRBG" xlink:type="simple">28°26'57.3"N, 34°45'35.4"E</named-content></named-content>, intertidal, rocky beach among coarse-grained sand under rocks, collected by Marcos A. L. Teixeira and Chloé Julie Loïs Fourreau, 11/05/2023, GenBank (mtCOI): <ext-link xmlns:xlink="http://www.w3.org/1999/xlink" xlink:href="PP279020" ext-link-type="gen" xlink:type="simple">PP279020</ext-link>.</p><p><bold><italic>Paratypes and paragenophores</italic></bold>: 7 specimens, <abbrev xmlns:xlink="http://www.w3.org/1999/xlink" xlink:title="NTNU University Museum" id="ABBRID0EISBG" xlink:type="simple">NTNU-VM</abbrev>-86010, <abbrev xmlns:xlink="http://www.w3.org/1999/xlink" xlink:title="NTNU University Museum" id="ABBRID0EMSBG" xlink:type="simple">NTNU-VM</abbrev>-86012–<abbrev xmlns:xlink="http://www.w3.org/1999/xlink" xlink:title="NTNU University Museum" id="ABBRID0EQSBG" xlink:type="simple">NTNU-VM</abbrev>-86017, Saudi Arabia (Red Sea), Gulf of Aqaba, Magna, <named-content xmlns:xlink="http://www.w3.org/1999/xlink" content-type="dwc:verbatimCoordinates" xlink:type="simple"><named-content content-type="geo-json" specific-use="{&#34;type&#34;:&#34;Point&#34;,&#34;coordinates&#34;:[34.759833,28.449250]}" id="NCID0EXSBG" xlink:type="simple">28°26'57.3"N, 34°45'35.4"E</named-content></named-content>, intertidal, rocky beach under rocks among coarse-grained sand, collected by Marcos A. L. Teixeira and Chloé Julie Loïs Fourreau, 11/05/2023, GenBank (mtCOI): <ext-link xmlns:xlink="http://www.w3.org/1999/xlink" xlink:href="PP279009" ext-link-type="gen" xlink:type="simple">PP279009</ext-link>–<ext-link xmlns:xlink="http://www.w3.org/1999/xlink" xlink:href="PP279010" ext-link-type="gen" xlink:type="simple">PP279010</ext-link>, <ext-link xmlns:xlink="http://www.w3.org/1999/xlink" xlink:href="PP279017" ext-link-type="gen" xlink:type="simple">PP279017</ext-link>–<ext-link xmlns:xlink="http://www.w3.org/1999/xlink" xlink:href="PP279019" ext-link-type="gen" xlink:type="simple">PP279019</ext-link>, <ext-link xmlns:xlink="http://www.w3.org/1999/xlink" xlink:href="PP279029" ext-link-type="gen" xlink:type="simple">PP279029</ext-link>, and <ext-link xmlns:xlink="http://www.w3.org/1999/xlink" xlink:href="PP279035" ext-link-type="gen" xlink:type="simple">PP279035</ext-link>.</p></tp:treatment-sec><tp:treatment-sec sec-type="Non-types" id="SECID0E1TBG"><title>Non-types.</title><p>2 specimens, <abbrev xmlns:xlink="http://www.w3.org/1999/xlink" xlink:title="NTNU University Museum" id="ABBRID0EAUBG" xlink:type="simple">NTNU-VM</abbrev>-86019, <abbrev xmlns:xlink="http://www.w3.org/1999/xlink" xlink:title="NTNU University Museum" id="ABBRID0EEUBG" xlink:type="simple">NTNU-VM</abbrev>-86020, Saudi Arabia (Red Sea), Shushah Island, <named-content xmlns:xlink="http://www.w3.org/1999/xlink" content-type="dwc:verbatimCoordinates" xlink:type="simple"><named-content content-type="geo-json" specific-use="{&#34;type&#34;:&#34;Point&#34;,&#34;coordinates&#34;:[34.910028,27.937139]}" id="NCID0ELUBG" xlink:type="simple">27°56'13.7"N, 34°54'36.1"E</named-content></named-content>, intertidal, rocky beach under rocks among coarse-grained sand, collected by Marcos A. L. Teixeira, 05/05/2023. 1 specimen, <abbrev xmlns:xlink="http://www.w3.org/1999/xlink" xlink:title="NTNU University Museum" id="ABBRID0EQUBG" xlink:type="simple">NTNU-VM</abbrev>-86018, Saudi Arabia (Red Sea), Duba, Al Muwaileh, <named-content xmlns:xlink="http://www.w3.org/1999/xlink" content-type="dwc:verbatimCoordinates" xlink:type="simple"><named-content content-type="geo-json" specific-use="{&#34;type&#34;:&#34;Point&#34;,&#34;coordinates&#34;:[35.524083,27.617889]}" id="NCID0EXUBG" xlink:type="simple">27°37'04.4"N, 35°31'26.7"E</named-content></named-content>, lagoon environment, intertidal, under rocks among coarse-grained sand, collected by Marcos A. L. Teixeira and Chloé Julie Loïs Fourreau, 18/05/2023. 1 specimen, MTPNO009-23, Saudi Arabia (Red Sea), Gulf of Aqaba, Magna, <named-content xmlns:xlink="http://www.w3.org/1999/xlink" content-type="dwc:verbatimCoordinates" xlink:type="simple"><named-content content-type="geo-json" specific-use="{&#34;type&#34;:&#34;Point&#34;,&#34;coordinates&#34;:[34.759833,28.449250]}" id="NCID0E6UBG" xlink:type="simple">28°26'57.3"N, 34°45'35.4"E</named-content></named-content>, intertidal, rocky beach under rocks among coarse-grained sand, collected by Marcos A. L. Teixeira and Chloé Julie Loïs Fourreau, 11/05/2023.</p></tp:treatment-sec><tp:treatment-sec sec-type="diagnosis" id="SECID0EEVBG"><title>Diagnosis.</title><p>Four pairs of tentacular cirri, postero-dorsal one reaching chaetiger 7–9; ratio of <abbrev xmlns:xlink="http://www.w3.org/1999/xlink" xlink:title="postero-dorsal cirri" id="ABBRID0ETVBG" xlink:type="simple">DPCL</abbrev> / <abbrev xmlns:xlink="http://www.w3.org/1999/xlink" xlink:title="length of the head" id="ABBRID0EXVBG" xlink:type="simple">HL</abbrev> = 3.6×. Eversible pharynx with one pair of dark brown curved jaws with seven or eight denticles; two longitudinal canals emerging from the pulp cavity, both in the mid-section of the jaw. Pharynx consisting of maxillary and oral rings with conical shaped paragnaths. Maxillary ring: Area I = 2 small paragnaths arranged in a longitudinal line. Area II = Cluster of 5–7 small paragnaths. Area III = central patch of nine small paragnaths, lateral patches with two small paragnaths each. Area IV = 13 small paragnaths arranged in wedge shape without any bars. Oral ring: Area V = a triangle of three large paragnaths. Area VI (a+b) = two narrow bar-shaped paragnaths, one on each side, displayed as a straight line. Areas VII–VIII = 20–24 small paragnaths in total; Area VII, ridge region with two transverse paragnaths, furrow regions with two longitudinal paragnaths each; Area VIII, ridge regions with one paragnath each, furrow regions with two longitudinal paragnaths each. Dorsal cirrus longer than ventral cirrus throughout the body; much longer in median chaetigers, ratio <abbrev xmlns:xlink="http://www.w3.org/1999/xlink" xlink:title="dorsal cirri" id="ABBRID0E2VBG" xlink:type="simple">DCL</abbrev> / <abbrev xmlns:xlink="http://www.w3.org/1999/xlink" xlink:title="ventral cirri" id="ABBRID0E6VBG" xlink:type="simple">VCL</abbrev> = 2.8–3×. Ventral Tentacular cirri of median chaetigers shorter than ventral ligule, ratio of <abbrev xmlns:xlink="http://www.w3.org/1999/xlink" xlink:title="ventral cirri" id="ABBRID0EMWBG" xlink:type="simple">VCL</abbrev> / <abbrev xmlns:xlink="http://www.w3.org/1999/xlink" xlink:title="ventral ligule" id="ABBRID0EQWBG" xlink:type="simple">VLL</abbrev> = 0.7×. Dorsal ligule oval, ending tip gradually becomes thinner throughout the body; finger-like tip in median and posterior parapodia. Dorsal ligules of median chaetigers subequal to dorsal Tentacular cirri, tips shorter than dorsal Tentacular cirri. Posteriormost dorsal ligules greatly expanded (3× the length of the ventral ligule) and visibly much wider (2.5–3× the width of median ligule) than anterior and median ones (2× the width of median ligule). Pygidial Tentacular cirri as long as last 12–14 chaetigers.</p></tp:treatment-sec><tp:treatment-sec sec-type="Molecular Data" id="SECID0EPXBG"><title>Molecular Data.</title><p>MtCOI-5P, 16S, and 28S sequences as in specimens <abbrev xmlns:xlink="http://www.w3.org/1999/xlink" xlink:title="NTNU University Museum" id="ABBRID0EVXBG" xlink:type="simple">NTNU-VM</abbrev>-86010–<abbrev xmlns:xlink="http://www.w3.org/1999/xlink" xlink:title="NTNU University Museum" id="ABBRID0EZXBG" xlink:type="simple">NTNU-VM</abbrev>-86020 and MTPNO009-23 (Table <xref ref-type="table" rid="T1">1</xref>; Suppl. material <xref ref-type="supplementary-material" rid="S1">1</xref>). GenBank accession numbers: <ext-link xmlns:xlink="http://www.w3.org/1999/xlink" xlink:href="PP279004" ext-link-type="gen" xlink:type="simple">PP279004</ext-link>, <ext-link xmlns:xlink="http://www.w3.org/1999/xlink" xlink:href="PP279005" ext-link-type="gen" xlink:type="simple">PP279005</ext-link>, <ext-link xmlns:xlink="http://www.w3.org/1999/xlink" xlink:href="PP279008" ext-link-type="gen" xlink:type="simple">PP279008</ext-link>–<ext-link xmlns:xlink="http://www.w3.org/1999/xlink" xlink:href="PP279010" ext-link-type="gen" xlink:type="simple">PP279010</ext-link>, <ext-link xmlns:xlink="http://www.w3.org/1999/xlink" xlink:href="PP279017" ext-link-type="gen" xlink:type="simple">PP279017</ext-link>–<ext-link xmlns:xlink="http://www.w3.org/1999/xlink" xlink:href="PP279020" ext-link-type="gen" xlink:type="simple">PP279020</ext-link>, <ext-link xmlns:xlink="http://www.w3.org/1999/xlink" xlink:href="PP279025" ext-link-type="gen" xlink:type="simple">PP279025</ext-link>, <ext-link xmlns:xlink="http://www.w3.org/1999/xlink" xlink:href="PP279029" ext-link-type="gen" xlink:type="simple">PP279029</ext-link>, <ext-link xmlns:xlink="http://www.w3.org/1999/xlink" xlink:href="PP279035" ext-link-type="gen" xlink:type="simple">PP279035</ext-link> (mtCOI- 5P); <ext-link xmlns:xlink="http://www.w3.org/1999/xlink" xlink:href="PP264567" ext-link-type="gen" xlink:type="simple">PP264567</ext-link>–<ext-link xmlns:xlink="http://www.w3.org/1999/xlink" xlink:href="PP264572" ext-link-type="gen" xlink:type="simple">PP264572</ext-link>, <ext-link xmlns:xlink="http://www.w3.org/1999/xlink" xlink:href="PP264574" ext-link-type="gen" xlink:type="simple">PP264574</ext-link>, <ext-link xmlns:xlink="http://www.w3.org/1999/xlink" xlink:href="PP264575" ext-link-type="gen" xlink:type="simple">PP264575</ext-link> (16S); <ext-link xmlns:xlink="http://www.w3.org/1999/xlink" xlink:href="PP264613" ext-link-type="gen" xlink:type="simple">PP264613</ext-link>, <ext-link xmlns:xlink="http://www.w3.org/1999/xlink" xlink:href="PP264614" ext-link-type="gen" xlink:type="simple">PP264614</ext-link>, <ext-link xmlns:xlink="http://www.w3.org/1999/xlink" xlink:href="PP264616" ext-link-type="gen" xlink:type="simple">PP264616</ext-link> (28S-D2). <italic><tp:taxon-name><tp:taxon-name-part taxon-name-part-type="genus" reg="Perinereis">Perinereis</tp:taxon-name-part><tp:taxon-name-part taxon-name-part-type="species" reg="kaustiana">kaustiana</tp:taxon-name-part></tp:taxon-name></italic> sp. nov. clearly differs from the remaining species of the COI phylogeny, grouping in MOTU 3 (Fig. <xref ref-type="fig" rid="F1">1A</xref>). No GenBank BLAST match to date. Sister species with <italic><tp:taxon-name><tp:taxon-name-part taxon-name-part-type="genus" reg="Perinereis">P.</tp:taxon-name-part><tp:taxon-name-part taxon-name-part-type="species" reg="helleri">helleri</tp:taxon-name-part></tp:taxon-name></italic>. Intraspecific <abbrev xmlns:xlink="http://www.w3.org/1999/xlink" xlink:title="mitochondrial cytochrome oxidase subunit I" id="ABBRID0EP2BG" xlink:type="simple">mtCOI-5P</abbrev> mean distances below 1%. Interspecific <abbrev xmlns:xlink="http://www.w3.org/1999/xlink" xlink:title="mitochondrial cytochrome oxidase subunit I" id="ABBRID0ET2BG" xlink:type="simple">mtCOI-5P</abbrev> mean distances to the closest and distant neighbour are 19.9% (<abbrev xmlns:xlink="http://www.w3.org/1999/xlink" xlink:title="Kimura-2-Parameter" id="ABBRID0EX2BG" xlink:type="simple">K2P</abbrev>, <italic><tp:taxon-name><tp:taxon-name-part taxon-name-part-type="genus" reg="Perinereis">P.</tp:taxon-name-part><tp:taxon-name-part taxon-name-part-type="species" reg="helleri">helleri</tp:taxon-name-part></tp:taxon-name></italic>) and 26.7% (<abbrev xmlns:xlink="http://www.w3.org/1999/xlink" xlink:title="Kimura-2-Parameter" id="ABBRID0EG3BG" xlink:type="simple">K2P</abbrev>, <italic><tp:taxon-name><tp:taxon-name-part taxon-name-part-type="genus" reg="Perinereis">P.</tp:taxon-name-part><tp:taxon-name-part taxon-name-part-type="species" reg="anderssoni">anderssoni</tp:taxon-name-part></tp:taxon-name></italic>) respectively. DOI for the species’ Barcode Index Number (<abbrev xmlns:xlink="http://www.w3.org/1999/xlink" xlink:title="Barcode Index Number" id="ABBRID0EV3BG" xlink:type="simple">BIN</abbrev>): <ext-link xmlns:xlink="http://www.w3.org/1999/xlink" xlink:href="10.5883/BOLD:AFJ4260" ext-link-type="doi" xlink:type="simple">https://doi.org/10.5883/BOLD:AFJ4260</ext-link>.</p></tp:treatment-sec><tp:treatment-sec sec-type="distribution" id="SECID0E53BG"><title>Distribution and habitat.</title><p>Confined to the northeastern Red Sea (Duba, Shushah Island) and Gulf of Aqaba (Magna) so far. <bold><italic>Type locality</italic></bold>: Saudi Arabia, Gulf of Aqaba: Magna region (marine site), <named-content xmlns:xlink="http://www.w3.org/1999/xlink" content-type="dwc:verbatimCoordinates" xlink:type="simple"><named-content content-type="geo-json" specific-use="{&#34;type&#34;:&#34;Point&#34;,&#34;coordinates&#34;:[34.759833,28.449250]}" id="NCID0EK4BG" xlink:type="simple">28°26'57.3"N, 34°45'35.4"E</named-content></named-content>. Specimens collected both in lagoon-like environments and fully marine sites in rocky areas, usually among coarse-grained sand under rocks. Apparently more abundant and easier to find in marine sites from the Gulf of Aqaba. Can be found in sympatry with <italic><tp:taxon-name><tp:taxon-name-part taxon-name-part-type="genus" reg="Perinereis">P.</tp:taxon-name-part><tp:taxon-name-part taxon-name-part-type="species" reg="damietta">damietta</tp:taxon-name-part></tp:taxon-name></italic> (Fig. <xref ref-type="fig" rid="F1">1B, C</xref>) and <italic><tp:taxon-name><tp:taxon-name-part taxon-name-part-type="genus" reg="Perinereis">P.</tp:taxon-name-part><tp:taxon-name-part taxon-name-part-type="species" reg="suezensis">suezensis</tp:taxon-name-part></tp:taxon-name></italic> (Fig. <xref ref-type="fig" rid="F1">1B, D</xref>). The latter two species as described by <xref ref-type="bibr" rid="B14">Elgetany et al. (2022)</xref>.</p></tp:treatment-sec><tp:treatment-sec sec-type="etymology" id="SECID0ER5BG"><title>Etymology.</title><p>The species designation pays tribute to the King Abdullah University of Science and Technology (KAUST) in Saudi Arabia, a globally recognized graduate-level research institution. This naming honours KAUST’s substantial and enduring contributions to marine science, particularly in advancing our understanding of the Red Sea over the course of more than a decade. Through its dedicated research efforts, KAUST has significantly enriched the scientific community’s knowledge of this unique marine environment.</p></tp:treatment-sec><tp:treatment-sec sec-type="description" id="SECID0EW5BG"><title>Description.</title><p>Specimens used: <abbrev xmlns:xlink="http://www.w3.org/1999/xlink" xlink:title="NTNU University Museum" id="ABBRID0E35BG" xlink:type="simple">NTNU-VM</abbrev>-86011 (holotype) and <abbrev xmlns:xlink="http://www.w3.org/1999/xlink" xlink:title="NTNU University Museum" id="ABBRID0EA6BG" xlink:type="simple">NTNU-VM</abbrev>-86015 (paratype), both preserved in ethanol 96%, stored at NTNU University Museum (Norway, <abbrev xmlns:xlink="http://www.w3.org/1999/xlink" xlink:title="NTNU University Museum" id="ABBRID0EE6BG" xlink:type="simple">NTNU-VM</abbrev>).</p><p><bold><italic>Body/measurements</italic></bold>: Body with a prominent dorsal blood vessel (Fig. <xref ref-type="fig" rid="F2">2I</xref>); stout anteriorly, posteriorly gradually tapering toward pygidium. Colour in preserved specimens is yellowish-brown. Holotype, <abbrev xmlns:xlink="http://www.w3.org/1999/xlink" xlink:title="NTNU University Museum" id="ABBRID0ET6BG" xlink:type="simple">NTNU-VM</abbrev>-86011, large specimen, complete, <abbrev xmlns:xlink="http://www.w3.org/1999/xlink" xlink:title="total length" id="ABBRID0EX6BG" xlink:type="simple">TL</abbrev> = 55 mm, <abbrev xmlns:xlink="http://www.w3.org/1999/xlink" xlink:title="length up to chaetiger 15" id="ABBRID0E26BG" xlink:type="simple">L15</abbrev> = 7 mm, <abbrev xmlns:xlink="http://www.w3.org/1999/xlink" xlink:title="width at chaetiger 15" id="ABBRID0EAAAI" xlink:type="simple">W15</abbrev> = 2.12 mm, with 115 chaetigers. Paratype, <abbrev xmlns:xlink="http://www.w3.org/1999/xlink" xlink:title="NTNU University Museum" id="ABBRID0EEAAI" xlink:type="simple">NTNU-VM</abbrev>-86015, small specimen, complete, <abbrev xmlns:xlink="http://www.w3.org/1999/xlink" xlink:title="total length" id="ABBRID0EIAAI" xlink:type="simple">TL</abbrev> = 24 mm, <abbrev xmlns:xlink="http://www.w3.org/1999/xlink" xlink:title="length up to chaetiger 15" id="ABBRID0EMAAI" xlink:type="simple">L15</abbrev> = 5 mm, <abbrev xmlns:xlink="http://www.w3.org/1999/xlink" xlink:title="width at chaetiger 15" id="ABBRID0EQAAI" xlink:type="simple">W15</abbrev> = 1.06 mm, with 85 chaetigers.</p><fig id="F2" position="float" orientation="portrait"><object-id xmlns:xlink="http://www.w3.org/1999/xlink" content-type="doi" xlink:type="simple">10.3897/zookeys.1196.115260.figure2</object-id><object-id xmlns:xlink="http://www.w3.org/1999/xlink" content-type="zenodo_dep_id" xlink:type="simple">10910537</object-id><object-id xmlns:xlink="http://www.w3.org/1999/xlink" content-type="arpha" xlink:type="simple">B0559521-6E35-50DF-BF0C-8E91F8E483C6</object-id><label>Figure 2.</label><caption><p><italic><tp:taxon-name><tp:taxon-name-part taxon-name-part-type="genus" reg="Perinereis">Perinereis</tp:taxon-name-part><tp:taxon-name-part taxon-name-part-type="species" reg="kaustiana">kaustiana</tp:taxon-name-part></tp:taxon-name></italic> sp. nov. All pictures are from the holotype (<abbrev xmlns:xlink="http://www.w3.org/1999/xlink" xlink:title="NTNU University Museum" id="ABBRID0EHBAI" xlink:type="simple">NTNU-VM</abbrev>-86011) if not stated otherwise <bold>A</bold> anterior end, prostomium, dorsal view <bold>B</bold> anterior end, prostomium, ventral view <bold>C</bold> jaws and respective jaw canals (JC), dorsal view <bold>D</bold> pharynx, maxillary ring (Areas III and IV), ventral view; black arrows, lateral patches with two paragnaths each <bold>E</bold> pharynx, oral ring (Areas VI), dorsal view <bold>F</bold> pharynx, maxillary ring (Areas I and II), dorsal view <bold>G</bold> pharynx, oral ring (Areas VII–VIII), ventral view; black arrows, furrow regions; white arrows, ridge regions <bold>H</bold> posterior end; white arrows, pygidial Tentacular cirri, paratype (<abbrev xmlns:xlink="http://www.w3.org/1999/xlink" xlink:title="NTNU University Museum" id="ABBRID0EECAI" xlink:type="simple">NTNU-VM</abbrev>-86015) <bold>I</bold> anterior body, tentacular cirri reaching chaetiger 9, paratype (<abbrev xmlns:xlink="http://www.w3.org/1999/xlink" xlink:title="NTNU University Museum" id="ABBRID0ETCAI" xlink:type="simple">NTNU-VM</abbrev>-86015) <bold>J</bold> worm’s eyes, right side, paratype (<abbrev xmlns:xlink="http://www.w3.org/1999/xlink" xlink:title="NTNU University Museum" id="ABBRID0EZCAI" xlink:type="simple">NTNU-VM</abbrev>-86015). Abbreviations: chaet., chaetiger; Pyg., Pygidium. Scale bars: 500 μm (<bold>A, B, I</bold>); 250 μm (<bold>E, F, H</bold>); 100 μm (<bold>D, G</bold>); 125 μm (<bold>J</bold>); 75 μm (<bold>C</bold>).</p></caption><graphic xmlns:xlink="http://www.w3.org/1999/xlink" xlink:href="zookeys-1196-331_article-115260__-g002.jpg" position="float" orientation="portrait" xlink:type="simple" id="oo_1013366.jpg"><uri content-type="original_file" xlink:type="simple">https://binary.pensoft.net/fig/1013366</uri></graphic></fig><p><bold><italic>Head</italic></bold> (Fig. <xref ref-type="fig" rid="F2">2A, B, E, J</xref>): Prostomium pyriform, 1.2× wider than long; 2.5× longer than antennae. Palps with a round or conical palpostyle (Fig. <xref ref-type="fig" rid="F2">2A</xref>); palpophore longer than wide, subequal to the entire length of prostomium. Antennae separated, gap half of antennal diameter (Fig. <xref ref-type="fig" rid="F2">2E</xref>); tapered, less than half the length of the palpophore. Eyes black, anterior and posterior pairs well separated (Fig. <xref ref-type="fig" rid="F2">2J</xref>). Anterior pair of eyes oval shaped, as wide as antennal diameter; posterior pair of eyes round or oval shaped, subequal width to anterior pair. Distance between the anterior eyes 1.25× longer than posterior ones. Nuchal organs covered by the tentacular belt.</p><p><bold><italic>Tentacular cirri</italic></bold>: Tentacular cirri longer than mid body width. Tentacular cirri pattern: postero-dorsal Tentacular cirri twice longer than antero-dorsal ones; postero-dorsal reaching chaetiger 7–9 (Fig. <xref ref-type="fig" rid="F2">2I</xref>). Antero-dorsal Tentacular cirri reaching chaetigers 3 and 4; 1.7× longer than palpophore. Antero-ventral Tentacular cirri 1.4× shorter than postero-ventral ones; antero-ventral shorter than palpophore. Dorsal cirrophores wrinkled, cylindrical.</p><p><bold><italic>Pharynx</italic></bold>: Pair of dark brown curved jaws with 7–8 denticles; two longitudinal canals emerging from the pulp cavity, both in the mid-section of the jaw (Fig. <xref ref-type="fig" rid="F2">2C</xref>). Pharynx consisting of maxillary and oral rings with conical shaped paragnaths (Fig. <xref ref-type="fig" rid="F2">2A, B</xref>). Maxillary ring: Area I = two small paragnaths arranged in a longitudinal line (Fig. <xref ref-type="fig" rid="F2">2F</xref>). Area II = Cluster of 5–7 small paragnaths (Fig. <xref ref-type="fig" rid="F2">2F</xref>). Area III = central patch of nine small paragnaths, lateral patches with two small paragnaths each (Fig. <xref ref-type="fig" rid="F2">2D</xref>). Area IV = 13 small paragnaths arranged in wedge shape without any bars (Fig. <xref ref-type="fig" rid="F2">2D</xref>). Oral ring: Area V = a triangle of three large paragnaths (Fig. <xref ref-type="fig" rid="F2">2E</xref>). Area VI (a+b) = two narrow bar-shaped paragnaths, one on each side, displayed as a straight line (Fig. <xref ref-type="fig" rid="F2">2E</xref>). Areas VII–VIII = 20–24 small paragnaths in total; Area VII, ridge region with two transverse paragnaths, furrow regions with two longitudinal paragnaths each (Fig. <xref ref-type="fig" rid="F2">2G</xref>); Area VIII, ridge regions with one paragnath each, furrow regions with two longitudinal paragnaths each (Fig. <xref ref-type="fig" rid="F2">2G</xref>).</p><p><bold><italic>Notopodia</italic></bold>: Dorsal Tentacular cirri slender, tapering, subequal to dorsal ligule in anterior (Fig. <xref ref-type="fig" rid="F3">3A</xref>) and median (Fig. <xref ref-type="fig" rid="F3">3B</xref>) parapodia, 1.8× shorter in posterior ones (Fig. <xref ref-type="fig" rid="F3">3C</xref>); Tentacular cirri longer than proximal part of dorsal ligule in anterior and median parapodia, 1.4× shorter in posterior ones. Dorsal Tentacular cirri longer than ventral one throughout the body, much longer in median chaetigers; 1.7× longer in anterior and posterior parapodia, 2.4× in median ones. Dorsal ligules oval, ending tip gradually becomes thinner throughout the body; finger-like tip in median and posterior parapodia (Fig. <xref ref-type="fig" rid="F3">3A–C</xref>). Dorsal ligules 1.4× longer and twice as wider as median ligules in anterior parapodia (Fig. <xref ref-type="fig" rid="F3">3A</xref>), 1.6× longer and twice wider in median ones (Fig. <xref ref-type="fig" rid="F3">3B</xref>), twice longer and 2.5–3.0× wider than median ligules in posterior parapodia (Fig. <xref ref-type="fig" rid="F3">3C</xref>). Posteriormost dorsal ligules greatly expanded; 3× the length of the ventral ligule; visibly much wider (2.5–3×) than median ligule (Fig. <xref ref-type="fig" rid="F3">3C, I</xref>). Distal part of dorsal ligules slightly longer than proximal one in anterior and median parapodia, 1.5× shorter in posterior ones.</p><fig id="F3" position="float" orientation="portrait"><object-id xmlns:xlink="http://www.w3.org/1999/xlink" content-type="doi" xlink:type="simple">10.3897/zookeys.1196.115260.figure3</object-id><object-id xmlns:xlink="http://www.w3.org/1999/xlink" content-type="zenodo_dep_id" xlink:type="simple">10910539</object-id><object-id xmlns:xlink="http://www.w3.org/1999/xlink" content-type="arpha" xlink:type="simple">CE33A38B-2160-5E4A-8161-265B3B40BD07</object-id><label>Figure 3.</label><caption><p><italic><tp:taxon-name><tp:taxon-name-part taxon-name-part-type="genus" reg="Perinereis">Perinereis</tp:taxon-name-part><tp:taxon-name-part taxon-name-part-type="species" reg="kaustiana">kaustiana</tp:taxon-name-part></tp:taxon-name></italic> sp. nov. Parapodia and types of chaetae. All images are from the holotype (<abbrev xmlns:xlink="http://www.w3.org/1999/xlink" xlink:title="NTNU University Museum" id="ABBRID0EPKAI" xlink:type="simple">NTNU-VM</abbrev>-86011) <bold>A</bold> right parapodium, posterior view, chaetiger 9 <bold>B</bold> right parapodium, posterior view, chaetiger 46 <bold>C</bold> right parapodium, posterior view, chaetiger 96 <bold>D</bold> notochaetae: homogomph spiniger with lightly serrated blade, chaetiger 9 <bold>E</bold> neurochaetae, subacicular fascicle: heterogomph falcigers (centre) and heterogomph spinigers with lightly serrated blade (left), chaetiger 9 <bold>F</bold> neurochaetae, supra-acicular fascicle: homogomph spiniger with coarsely serrated blade, chaetiger 9 <bold>G</bold> neurochaetae, subacicular fascicle: heterogomph spiniger with lightly serrated blade, chaetiger 9 <bold>H</bold> neurochaetae, supra-acicular fascicle: heterogomph falciger, chaetiger 56 <bold>I</bold> posterior end, focused on chaetiger 97 and chaetiger 98. Abbreviations: DC, Dorsal Tentacular cirri; DL, Dorsal ligule; <abbrev xmlns:xlink="http://www.w3.org/1999/xlink" xlink:title="maximum likelihood" id="ABBRID0EOLAI" xlink:type="simple">ML</abbrev>, Median ligule; NA, Neuroacicular ligule; VL, Ventral ligule; VC, Ventral Tentacular cirri. Scale bars: 250 μm (<bold>I</bold>); 100 μm (<bold>A–C</bold>); 10 μm (<bold>D–H</bold>).</p></caption><graphic xmlns:xlink="http://www.w3.org/1999/xlink" xlink:href="zookeys-1196-331_article-115260__-g003.jpg" position="float" orientation="portrait" xlink:type="simple" id="oo_1013367.jpg"><uri content-type="original_file" xlink:type="simple">https://binary.pensoft.net/fig/1013367</uri></graphic></fig><p><bold><italic>Neuropodia</italic></bold>: Ventral Tentacular cirri slender with tapering tip, 1.35× shorter throughout the body (Fig. <xref ref-type="fig" rid="F3">3A–C</xref>). Neuroacicular ligules subequal to ventral ligule in anterior parapodia, 1.3–1.4× longer in median and posterior ones. Ventral ligules oval in anterior parapodia, gradually becomes thinner throughout the body with a tapering tip; ventral ligules 1.4× shorter than dorsal ligules in anterior parapodia (Fig. <xref ref-type="fig" rid="F3">3A</xref>), twice shorter in median ones (Fig. <xref ref-type="fig" rid="F3">3B</xref>), 2.5–3× shorter in posterior parapodia (Fig. <xref ref-type="fig" rid="F3">3C</xref>).</p><p><bold><italic>Chaetae</italic></bold>: Notochaetae with homogomph spinigers; spinigers with lightly serrated blade, evenly spaced (Fig. <xref ref-type="fig" rid="F3">3D</xref>), numerous and present throughout the whole body. Neurochaetal supra-acicular fascicle with homogomph spinigers (Fig. <xref ref-type="fig" rid="F3">3F</xref>) and heterogomph falcigers (Fig. <xref ref-type="fig" rid="F3">3H</xref>) present throughout the whole body; spinigers with coarsely serrated blade, present in the dorsal most position; falcigers with slender serrated long blade (Fig. <xref ref-type="fig" rid="F3">3H</xref>). Neurochaetal subacicular fascicle with heterogomph spinigers (Fig. <xref ref-type="fig" rid="F3">3G</xref>) and heterogomph falcigers (Fig. <xref ref-type="fig" rid="F3">3E</xref>) both present throughout the whole body; spinigers with lightly serrated blades (Fig. <xref ref-type="fig" rid="F3">3G</xref>); falcigers similar to supra-acicular ones (Fig. <xref ref-type="fig" rid="F3">3H</xref>), present in the ventral most position.</p><p><bold><italic>Pygidium</italic></bold>: With a pair of long cylindrical slender anal Tentacular cirri, as long as last 12–14 chaetigers (Fig. <xref ref-type="fig" rid="F2">2H</xref>).</p></tp:treatment-sec><tp:treatment-sec sec-type="remarks" id="SECID0EGPAI"><title>Remarks.</title><p>Some nereidid species groups can have similar morphological features, including paragnath patterns, that may cause misidentifications. The new species COI clade revealed no GenBank match based on the BLAST tool. <italic><tp:taxon-name><tp:taxon-name-part taxon-name-part-type="genus" reg="Perinereis">Perinereis</tp:taxon-name-part><tp:taxon-name-part taxon-name-part-type="species" reg="kaustiana">kaustiana</tp:taxon-name-part></tp:taxon-name></italic> sp. nov. and a sequence belonging to a specimen from Malaysia identified as <italic><tp:taxon-name><tp:taxon-name-part taxon-name-part-type="genus" reg="Perinereis">P.</tp:taxon-name-part><tp:taxon-name-part taxon-name-part-type="species" reg="helleri">helleri</tp:taxon-name-part></tp:taxon-name></italic> (type locality: Bohol, Philippines) not only are sister to each other and phylogenetically close (Fig. <xref ref-type="fig" rid="F1">1A</xref>; 19.9 ± 2.4% <abbrev xmlns:xlink="http://www.w3.org/1999/xlink" xlink:title="Kimura-2-Parameter" id="ABBRID0EKQAI" xlink:type="simple">K2P</abbrev> COI distance), but they also seem to share the same paragnath sizes, shapes and patterns (<xref ref-type="bibr" rid="B40">Park and Kim 2017</xref>: 255, fig. 4e; sampled in South Korea; no molecular data available), including in Area III, with the presence of lateral patches with two paragnaths each (Fig. <xref ref-type="fig" rid="F2">2D</xref>) and the same paragnath arrangements in the furrow and ridge regions of Areas VII–VIII (Fig. <xref ref-type="fig" rid="F2">2G</xref>). This makes them morphologically very similar and possibly belonging to the same cryptic complex, which could range from the Red Sea to the Indo-Pacific based on the available COI data. However, <italic><tp:taxon-name><tp:taxon-name-part taxon-name-part-type="genus" reg="Perinereis">P.</tp:taxon-name-part><tp:taxon-name-part taxon-name-part-type="species" reg="kaustiana">kaustiana</tp:taxon-name-part></tp:taxon-name></italic> sp. nov. seems to differ from <italic><tp:taxon-name><tp:taxon-name-part taxon-name-part-type="genus" reg="Perinereis">P.</tp:taxon-name-part><tp:taxon-name-part taxon-name-part-type="species" reg="helleri">helleri</tp:taxon-name-part></tp:taxon-name></italic> in some key features: shorter postero-dorsal tentacular cirri, reaching up to chaetiger 9, instead of the reported chaetiger 16 for <italic><tp:taxon-name><tp:taxon-name-part taxon-name-part-type="genus" reg="Perinereis">P.</tp:taxon-name-part><tp:taxon-name-part taxon-name-part-type="species" reg="helleri">helleri</tp:taxon-name-part></tp:taxon-name></italic>; median parapodia with much longer dorsal Tentacular cirri (3×) compared to ventral one; posteriormost parapodia with much wider dorsal ligule (2.5–3.0×) than the median ligule (Fig. <xref ref-type="fig" rid="F3">3C, I</xref>) and dorsal ligule greatly expanded (3× longer than ventral ligule). Based on parapodia drawings from <xref ref-type="bibr" rid="B26">Hutchings et al. (1991</xref>: 255, fig. 9; Syntype ZMB Q3464), the ratio between dorsal and ventral Tentacular cirri in <italic><tp:taxon-name><tp:taxon-name-part taxon-name-part-type="genus" reg="Perinereis">P.</tp:taxon-name-part><tp:taxon-name-part taxon-name-part-type="species" reg="helleri">helleri</tp:taxon-name-part></tp:taxon-name></italic> is subequal to slightly longer than ventral Tentacular cirri throughout the body and posteriormost dorsal ligules with double the width of median ones and slightly expanded (up to 2× the length of the ventral ligules; Table <xref ref-type="table" rid="T4">4</xref>). Furthermore, <italic><tp:taxon-name><tp:taxon-name-part taxon-name-part-type="genus" reg="Perinereis">P.</tp:taxon-name-part><tp:taxon-name-part taxon-name-part-type="species" reg="helleri">helleri</tp:taxon-name-part></tp:taxon-name></italic> from <xref ref-type="bibr" rid="B26">Hutchings et al. (1991)</xref> does not seem to possess ligules with finger-like ending tips.</p><table-wrap id="T4" position="float" orientation="portrait"><label>Table 4.</label><caption><p>Comparison between selected characters in the most morphologically similar species to <italic><tp:taxon-name><tp:taxon-name-part taxon-name-part-type="genus" reg="Perinereis">P.</tp:taxon-name-part><tp:taxon-name-part taxon-name-part-type="species" reg="kaustiana">kaustiana</tp:taxon-name-part></tp:taxon-name></italic> sp. nov., reported for the Arabian Peninsula and Mediterranean Sea and lacking DNA data. The Indo-Pacific <italic><tp:taxon-name><tp:taxon-name-part taxon-name-part-type="genus" reg="Perinereis">P.</tp:taxon-name-part><tp:taxon-name-part taxon-name-part-type="species" reg="helleri">helleri</tp:taxon-name-part></tp:taxon-name></italic> is also included. Morphological details of paragnath patterns for <italic><tp:taxon-name><tp:taxon-name-part taxon-name-part-type="genus" reg="Perinereis">P.</tp:taxon-name-part><tp:taxon-name-part taxon-name-part-type="species" reg="cultrifera">cultrifera</tp:taxon-name-part></tp:taxon-name></italic> and <italic><tp:taxon-name><tp:taxon-name-part taxon-name-part-type="genus" reg="Perinereis">P.</tp:taxon-name-part><tp:taxon-name-part taxon-name-part-type="species" reg="rullieri">rullieri</tp:taxon-name-part></tp:taxon-name></italic> species complexes also includes partial data from topotypical specimens belonging to the private collection of the first author, to be published in the forthcoming future.</p></caption><table id="TID0E4XCI" rules="all"><tbody><tr><th rowspan="1" colspan="1">Characters</th><th rowspan="1" colspan="1"><italic><tp:taxon-name><tp:taxon-name-part taxon-name-part-type="genus" reg="Perinereis">P.</tp:taxon-name-part><tp:taxon-name-part taxon-name-part-type="species" reg="kaustiana">kaustiana</tp:taxon-name-part></tp:taxon-name></italic> sp. nov.</th><th rowspan="1" colspan="1"><italic><tp:taxon-name><tp:taxon-name-part taxon-name-part-type="genus" reg="Perinereis">P.</tp:taxon-name-part><tp:taxon-name-part taxon-name-part-type="species" reg="helleri">helleri</tp:taxon-name-part></tp:taxon-name></italic> (Grube, 1878)</th><th rowspan="1" colspan="1"><italic><tp:taxon-name><tp:taxon-name-part taxon-name-part-type="genus" reg="Perinereis">P.</tp:taxon-name-part><tp:taxon-name-part taxon-name-part-type="species" reg="cultrifera">cultrifera</tp:taxon-name-part></tp:taxon-name></italic> (Grube, 1840)</th><th rowspan="1" colspan="1"><italic><tp:taxon-name><tp:taxon-name-part taxon-name-part-type="genus" reg="Perinereis">P.</tp:taxon-name-part><tp:taxon-name-part taxon-name-part-type="species" reg="rullieri">rullieri</tp:taxon-name-part></tp:taxon-name></italic> Pilato, 1974</th></tr><tr><td rowspan="1" colspan="1">Colouration</td><td rowspan="1" colspan="1">Yellowish to yellowish brown</td><td rowspan="1" colspan="1">Creamy pink or pale brown</td><td rowspan="1" colspan="1">Yellowish brown to dark brown; faint narrow transverse pigmented bands on several anterior chaetigers</td><td rowspan="1" colspan="1">Yellowish brown to dark brown</td></tr><tr><td rowspan="1" colspan="1">Paragnaths Area I</td><td rowspan="1" colspan="1">2 small paragnaths arranged in a longitudinal line</td><td rowspan="1" colspan="1">Usually 2 small paragnaths arranged in a longitudinal line; occasionally 1</td><td rowspan="1" colspan="1">Usually 2 paragnaths arranged in a longitudinal line; occasionally 1</td><td rowspan="1" colspan="1">Usually one; may have 2 paragnaths arranged in a longitudinal line</td></tr><tr><td rowspan="1" colspan="1">Paragnaths Area II</td><td rowspan="1" colspan="1">Cluster of 5–7 small paragnaths</td><td rowspan="1" colspan="1">Cluster of 4–17 small paragnaths</td><td rowspan="1" colspan="1">Diagonal band of 3–15 large paragnaths</td><td rowspan="1" colspan="1">Cluster of 3–15 small paragnaths</td></tr><tr><td rowspan="1" colspan="1">Paragnaths Area III</td><td rowspan="1" colspan="1">Central patch of 9 small paragnaths + lateral patches with 2 paragnaths each</td><td rowspan="1" colspan="1">Central patch of 11–20 small paragnaths + lateral patches with 2 or 3 paragnaths each</td><td rowspan="1" colspan="1">Central patch of 5–11 large paragnaths, lateral patch absent</td><td rowspan="1" colspan="1">Central patch of 5–16 small paragnaths + lateral patches (may be present only on a single side) with 1 paragnath each</td></tr><tr><td rowspan="1" colspan="1">Paragnaths Area IV</td><td rowspan="1" colspan="1">13 small paragnaths arranged in wedge shape without any bars.</td><td rowspan="1" colspan="1">10–19 small paragnaths arranged in wedge shape, without any bars.</td><td rowspan="1" colspan="1">6–20 paragnaths arranged in wedge shape, without any bars.</td><td rowspan="1" colspan="1">10–25 paragnaths arranged in wedge shape without any bars.</td></tr><tr><td rowspan="1" colspan="1">Paragnaths Area V</td><td rowspan="1" colspan="1">Triangle of 3 paragnaths</td><td rowspan="1" colspan="1">Triangle of 3 paragnaths</td><td rowspan="1" colspan="1">Variable. Usually a triangle of 3 paragnaths; may occasionally display a single paragnath or have 4 paragnaths arranged in rhomboid shape</td><td rowspan="1" colspan="1">Usually a triangle of 3 paragnaths; may occasionally display a single paragnath</td></tr><tr><td rowspan="1" colspan="1">Paragnaths Areas VI (a+b)</td><td rowspan="1" colspan="1">2 narrow, straight bars</td><td rowspan="1" colspan="1">2 narrow, straight bars</td><td rowspan="1" colspan="1">Variable, usually 2 broader and straight bars; may have narrow and/or arcuate and/or short bars</td><td rowspan="1" colspan="1">Variable, usually 2 narrower and straight bars; may be very short</td></tr><tr><td rowspan="1" colspan="1">Paragnaths Areas VII, VIII</td><td rowspan="1" colspan="1">Area VII, ridge region with 2 transverse paragnaths, furrow regions with 2 longitudinal paragnaths each; 20–24 total.</td><td rowspan="1" colspan="1">Area VII, ridge region with 2 transverse paragnaths, furrow regions with 2 longitudinal paragnaths each; 21–40 total</td><td rowspan="1" colspan="1">Usually arranged in two regular rows of large paragnaths; 20–50 total</td><td rowspan="1" colspan="1">Usually arranged in two irregular rows of small paragnaths; 20–40 total</td></tr><tr><td rowspan="1" colspan="1">Postero-dorsal Tentacular cirri</td><td rowspan="1" colspan="1">Medium sized, reaching up to chaetiger 9</td><td rowspan="1" colspan="1">Long sized, reaching up to chaetiger 16</td><td rowspan="1" colspan="1">Small sized, reaching up to chaetigers 4 and 5</td><td rowspan="1" colspan="1">Medium sized, reaching up to chaetigers 6–8</td></tr><tr><td rowspan="1" colspan="1">Homogomph spiniger serration (neurochaetal supra-acicular fascicle)</td><td rowspan="1" colspan="1">Coarsely serrated</td><td rowspan="1" colspan="1">No data</td><td rowspan="1" colspan="1">Lightly serrated</td><td rowspan="1" colspan="1">Coarsely serrated</td></tr><tr><td rowspan="1" colspan="1">Heterogomph falcigers</td><td rowspan="1" colspan="1">Present with long blades</td><td rowspan="1" colspan="1">Present with long blades</td><td rowspan="1" colspan="1">Present with short blades</td><td rowspan="1" colspan="1">Present with long blades</td></tr><tr><td rowspan="1" colspan="1">Parapodia</td><td rowspan="1" colspan="1">Posteriormost dorsal ligules greatly expanded (3× longer than ventral ligule) and much wider (2.5–3× wider than median ligule) than in anterior and median ones. Median dorsal Tentacular cirri much longer than ventral ones (ratio 2.8–3×)</td><td rowspan="1" colspan="1">Posteriormost dorsal ligule expanded (1.9–2× longer than ventral ligule). Dorsal Tentacular cirri subequal to ventral Tentacular cirri throughout the body</td><td rowspan="1" colspan="1">Posteriormost dorsal ligule expanded (1.5–1.8× longer than ventral ligule); may be greatly expanded (&gt; 2×)</td><td rowspan="1" colspan="1">Posteriormost dorsal ligule expanded (1.5–1.8× longer than ventral ligule); may be greatly expanded (&gt; 2×)</td></tr><tr><td rowspan="1" colspan="1">Type locality</td><td rowspan="1" colspan="1">Gulf of Aqaba, Saudi Arabia (Red Sea)</td><td rowspan="1" colspan="1">Philippines, Bohol (Pacific)</td><td rowspan="1" colspan="1">Naples, western Italy (Mediterranean)</td><td rowspan="1" colspan="1">Sicily, Eastern Italy (Mediterranean)</td></tr><tr><td rowspan="1" colspan="1">Reference</td><td rowspan="1" colspan="1">This study</td><td rowspan="1" colspan="1"><xref ref-type="bibr" rid="B35">Mohammad 1971</xref>; <xref ref-type="bibr" rid="B26">Hutchings et al. 1991</xref></td><td rowspan="1" colspan="1"><xref ref-type="bibr" rid="B26">Hutchings et al. 1991</xref>; <xref ref-type="bibr" rid="B41">Pilato 1974</xref></td><td rowspan="1" colspan="1">
                      <xref ref-type="bibr" rid="B41">Pilato 1974</xref>
                    </td></tr></tbody></table></table-wrap><p>Other species with similar paragnath patterns are <italic><tp:taxon-name><tp:taxon-name-part taxon-name-part-type="genus" reg="Perinereis">Perinereis</tp:taxon-name-part><tp:taxon-name-part taxon-name-part-type="species" reg="anderssoni">anderssoni</tp:taxon-name-part></tp:taxon-name></italic> (<xref ref-type="bibr" rid="B29">Kinberg 1865</xref>: 167–179; <xref ref-type="bibr" rid="B40">Park and Kim 2017</xref>: 255, fig. 4d) and <italic><tp:taxon-name><tp:taxon-name-part taxon-name-part-type="genus" reg="Perinereis">Perinereis</tp:taxon-name-part><tp:taxon-name-part taxon-name-part-type="species" reg="rullieri">rullieri</tp:taxon-name-part></tp:taxon-name></italic> (<xref ref-type="bibr" rid="B41">Pilato 1974</xref>: 25–36, figs 1–4), which share the same small sized paragnaths as <italic><tp:taxon-name><tp:taxon-name-part taxon-name-part-type="genus" reg="Perinereis">P.</tp:taxon-name-part><tp:taxon-name-part taxon-name-part-type="species" reg="kaustiana">kaustiana</tp:taxon-name-part></tp:taxon-name></italic> sp. nov., but instead the former two species possess only one paragnath in each lateral patch of Area III and paragnaths in Areas VII and VIII are usually arranged in two regular rows, without any discernible pattern in the furrow or ridge regions. <italic><tp:taxon-name><tp:taxon-name-part taxon-name-part-type="genus" reg="Perinereis">Perinereis</tp:taxon-name-part><tp:taxon-name-part taxon-name-part-type="species" reg="anderssoni">anderssoni</tp:taxon-name-part></tp:taxon-name></italic> is reported in the Atlantic region of the American continent (type locality: Rio de Janeiro, Brazil), while <italic><tp:taxon-name><tp:taxon-name-part taxon-name-part-type="genus" reg="Perinereis">P.</tp:taxon-name-part><tp:taxon-name-part taxon-name-part-type="species" reg="rullieri">rullieri</tp:taxon-name-part></tp:taxon-name></italic> is apparently restricted to the Mediterranean Sea (type locality: between Aci Trezza and Augusta, eastern coast of Sicily, Italy). Moreover, the morphological similar lineages found within the <italic><tp:taxon-name><tp:taxon-name-part taxon-name-part-type="genus" reg="Perinereis">Perinereis</tp:taxon-name-part><tp:taxon-name-part taxon-name-part-type="species" reg="cultrifera">cultrifera</tp:taxon-name-part></tp:taxon-name></italic> (<xref ref-type="bibr" rid="B20">Grube 1840</xref>: 74, fig. 6; <xref ref-type="bibr" rid="B26">Hutchings et al. 1991</xref>: 253–254, fig. 8a–c) species complex, including <italic><tp:taxon-name><tp:taxon-name-part taxon-name-part-type="genus" reg="Perinereis">P.</tp:taxon-name-part><tp:taxon-name-part taxon-name-part-type="species" reg="euiini">euiini</tp:taxon-name-part></tp:taxon-name></italic> (<xref ref-type="bibr" rid="B40">Park and Kim 2017</xref>: 252–260, figs 1, 2, 4a, b, 5, tables 1, 4, described for South Korea), are different from <italic><tp:taxon-name><tp:taxon-name-part taxon-name-part-type="genus" reg="Perinereis">P.</tp:taxon-name-part><tp:taxon-name-part taxon-name-part-type="species" reg="kaustiana">kaustiana</tp:taxon-name-part></tp:taxon-name></italic> sp. nov. due to the overall larger paragnath sizes, lack of any lateral patches in Area III, and the presence of shorter heterogomph falcigers (<xref ref-type="bibr" rid="B40">Park and Kim 2017</xref>: 254, fig. 2L). Specimens of <italic><tp:taxon-name><tp:taxon-name-part taxon-name-part-type="genus" reg="Perinereis">Perinereis</tp:taxon-name-part><tp:taxon-name-part taxon-name-part-type="species" reg="cultrifera">cultrifera</tp:taxon-name-part></tp:taxon-name></italic> from <xref ref-type="bibr" rid="B31">Lobo et al. (2016)</xref> were misidentified and are in fact <italic><tp:taxon-name><tp:taxon-name-part taxon-name-part-type="genus" reg="Perinereis">P.</tp:taxon-name-part><tp:taxon-name-part taxon-name-part-type="species" reg="oliveirae">oliveirae</tp:taxon-name-part></tp:taxon-name></italic> (<xref ref-type="bibr" rid="B25">Horst 1889</xref>: 38–45, plate 3; <xref ref-type="bibr" rid="B16">Fauvel 1923</xref>: 354, fig. 138 e–k), the latter characterised by the presence of three paragnaths in lateral patches in Area III, while this feature is absent in <italic><tp:taxon-name><tp:taxon-name-part taxon-name-part-type="genus" reg="Perinereis">P.</tp:taxon-name-part><tp:taxon-name-part taxon-name-part-type="species" reg="cultrifera">cultrifera</tp:taxon-name-part></tp:taxon-name></italic>. <italic><tp:taxon-name><tp:taxon-name-part taxon-name-part-type="genus" reg="Perinereis">Perinereis</tp:taxon-name-part><tp:taxon-name-part taxon-name-part-type="species" reg="oliveirae">oliveirae</tp:taxon-name-part></tp:taxon-name></italic> is described for the northern Iberian Peninsula, having also very long bar-shaped paragnaths in Areas VI and very short tentacular cirri compared to length of the head (reaching chaetigers 1 and 2). These features were confirmed based on the two <italic><tp:taxon-name><tp:taxon-name-part taxon-name-part-type="genus" reg="Perinereis">P.</tp:taxon-name-part><tp:taxon-name-part taxon-name-part-type="species" reg="oliveirae">oliveirae</tp:taxon-name-part></tp:taxon-name></italic> specimens from this study and samples from the private collection of the first author of this study.</p><p>Apart from the above-mentioned species, based on WoRMS (<ext-link xmlns:xlink="http://www.w3.org/1999/xlink" xlink:href="https://www.marinespecies.org/" ext-link-type="uri" xlink:type="simple">https://www.marinespecies.org/</ext-link>; <xref ref-type="bibr" rid="B45">Read and Fauchald 2024</xref>), OBIS (<ext-link xmlns:xlink="http://www.w3.org/1999/xlink" xlink:href="https://mapper.obis.org/" ext-link-type="uri" xlink:type="simple">https://mapper.obis.org/</ext-link>), the <italic><tp:taxon-name><tp:taxon-name-part taxon-name-part-type="genus" reg="Perinereis">Perinereis</tp:taxon-name-part></tp:taxon-name></italic> checklist from <xref ref-type="bibr" rid="B35">Mohammad (1971)</xref> for the Arabian Gulf and the annotated checklist of polychaete species around the Arabian Peninsula from <xref ref-type="bibr" rid="B61">Wehe and Fiege (2002)</xref>, there are five additional <italic><tp:taxon-name><tp:taxon-name-part taxon-name-part-type="genus" reg="Perinereis">Perinereis</tp:taxon-name-part></tp:taxon-name></italic> species with just a single bar-shaped paragnath on each side of Area VI (<italic><tp:taxon-name><tp:taxon-name-part taxon-name-part-type="genus" reg="Perinereis">Perinereis</tp:taxon-name-part></tp:taxon-name></italic> species Group I, <xref ref-type="bibr" rid="B26">Hutchings et al. 1991</xref>) reported for the Arabian Peninsula: <italic><tp:taxon-name><tp:taxon-name-part taxon-name-part-type="genus" reg="Perinereis">P.</tp:taxon-name-part><tp:taxon-name-part taxon-name-part-type="species" reg="perspicillata">perspicillata</tp:taxon-name-part></tp:taxon-name></italic> (Grube, 1878) (<xref ref-type="bibr" rid="B6">Bonyadi-Naeini et al. 2018</xref>: 1973, table 4); <italic><tp:taxon-name><tp:taxon-name-part taxon-name-part-type="genus" reg="Perinereis">P.</tp:taxon-name-part><tp:taxon-name-part taxon-name-part-type="species" reg="iranica">iranica</tp:taxon-name-part></tp:taxon-name></italic> Bonyadi-Naeini, N. Rastegar-Pouyani, E. Rastegar-Pouyani, Glasby &amp; Rahimian, 2018: 1965–1976, figs 2, 3, table 4; <italic><tp:taxon-name><tp:taxon-name-part taxon-name-part-type="genus" reg="Perinereis">P.</tp:taxon-name-part><tp:taxon-name-part taxon-name-part-type="species" reg="obfuscata">obfuscata</tp:taxon-name-part></tp:taxon-name></italic> (Grube, 1878) (<xref ref-type="bibr" rid="B6">Bonyadi-Naeini et al. 2018</xref>: 1973, table 4); <italic><tp:taxon-name><tp:taxon-name-part taxon-name-part-type="genus" reg="Perinereis">P.</tp:taxon-name-part><tp:taxon-name-part taxon-name-part-type="species" reg="striolata">striolata</tp:taxon-name-part></tp:taxon-name></italic> (Grube, 1878) (<xref ref-type="bibr" rid="B6">Bonyadi-Naeini et al. 2018</xref>: 1973, table 4) and <italic><tp:taxon-name><tp:taxon-name-part taxon-name-part-type="genus" reg="Perinereis">P.</tp:taxon-name-part><tp:taxon-name-part taxon-name-part-type="species" reg="floridana">floridana</tp:taxon-name-part></tp:taxon-name></italic> (Ehlers, 1868: 269–748, pls XII–XXIV), as interpreted by <xref ref-type="bibr" rid="B6">Bonyadi-Naeini et al. (2018</xref>: 1972–1973, table 4). None of the above species share the same morphotype as <italic><tp:taxon-name><tp:taxon-name-part taxon-name-part-type="genus" reg="Perinereis">P.</tp:taxon-name-part><tp:taxon-name-part taxon-name-part-type="species" reg="kaustiana">kaustiana</tp:taxon-name-part></tp:taxon-name></italic> sp. nov., differing in the paragnath numbers and arrangement, as well as the length of the postero-dorsal Tentacular cirri and types of chaetae, as described in the taxonomic key below. Additionally, four <italic><tp:taxon-name><tp:taxon-name-part taxon-name-part-type="genus" reg="Perinereis">Perinereis</tp:taxon-name-part></tp:taxon-name></italic> Group I species reported mainly for the Mediterranean Sea were added to the key due to geographical proximity for comparison purposes: <italic><tp:taxon-name><tp:taxon-name-part taxon-name-part-type="genus" reg="Perinereis">Perinereis</tp:taxon-name-part><tp:taxon-name-part taxon-name-part-type="species" reg="cultrifera">cultrifera</tp:taxon-name-part></tp:taxon-name></italic>, <italic><tp:taxon-name><tp:taxon-name-part taxon-name-part-type="genus" reg="Perinereis">Perinereis</tp:taxon-name-part><tp:taxon-name-part taxon-name-part-type="species" reg="rullieri">rullieri</tp:taxon-name-part></tp:taxon-name></italic>, <italic><tp:taxon-name><tp:taxon-name-part taxon-name-part-type="genus" reg="Perinereis">Perinereis</tp:taxon-name-part><tp:taxon-name-part taxon-name-part-type="species" reg="macropus">macropus</tp:taxon-name-part></tp:taxon-name></italic> (Claparède, 1870: 444–448, pl. VIII, fig. 1), and <italic><tp:taxon-name><tp:taxon-name-part taxon-name-part-type="genus" reg="Perinereis">Perinereis</tp:taxon-name-part><tp:taxon-name-part taxon-name-part-type="species" reg="tenuisetis">tenuisetis</tp:taxon-name-part></tp:taxon-name></italic> (Fauvel, 1915) (<xref ref-type="bibr" rid="B22">Guerne and Richard 1916</xref>: 88–92, pl. VII, figs 1–10; <xref ref-type="bibr" rid="B32">Mahcene et al. 2023</xref>). A comparison between selected characters in the most morphologically similar species to <italic><tp:taxon-name><tp:taxon-name-part taxon-name-part-type="genus" reg="Perinereis">P.</tp:taxon-name-part><tp:taxon-name-part taxon-name-part-type="species" reg="kaustiana">kaustiana</tp:taxon-name-part></tp:taxon-name></italic> sp. nov., some lacking DNA data and reported for the Arabian Peninsula and Mediterranean Sea, are summarised in Tables <xref ref-type="table" rid="T4">4</xref>, <xref ref-type="table" rid="T5">5</xref> (including <italic><tp:taxon-name><tp:taxon-name-part taxon-name-part-type="genus" reg="Perinereis">P.</tp:taxon-name-part><tp:taxon-name-part taxon-name-part-type="species" reg="helleri">helleri</tp:taxon-name-part></tp:taxon-name></italic>).</p><table-wrap id="T5" position="float" orientation="portrait"><label>Table 5.</label><caption><p>Comparison between selected characters in the most morphologically similar species to <italic><tp:taxon-name><tp:taxon-name-part taxon-name-part-type="genus" reg="Perinereis">P.</tp:taxon-name-part><tp:taxon-name-part taxon-name-part-type="species" reg="kaustiana">kaustiana</tp:taxon-name-part></tp:taxon-name></italic> sp. nov., reported for the Arabian Peninsula and Mediterranean Sea and lacking DNA data.</p></caption><table id="TID0EDEDI" rules="all"><tbody><tr><th rowspan="1" colspan="1">Characters</th><th rowspan="1" colspan="1">
                      <italic>
                        <tp:taxon-name><tp:taxon-name-part taxon-name-part-type="genus" reg="Perinereis">P.</tp:taxon-name-part><tp:taxon-name-part taxon-name-part-type="species" reg="iranica">iranica</tp:taxon-name-part></tp:taxon-name>
                      </italic>
                      <xref ref-type="bibr" rid="B6">Bonyadi-Naeini et al. (2018)</xref>
                    </th><th rowspan="1" colspan="1"><italic><tp:taxon-name><tp:taxon-name-part taxon-name-part-type="genus" reg="Perinereis">P.</tp:taxon-name-part><tp:taxon-name-part taxon-name-part-type="species" reg="perspicillata">perspicillata</tp:taxon-name-part></tp:taxon-name></italic> Grube, 1878</th><th rowspan="1" colspan="1"><italic><tp:taxon-name><tp:taxon-name-part taxon-name-part-type="genus" reg="Perinereis">P.</tp:taxon-name-part><tp:taxon-name-part taxon-name-part-type="species" reg="macropus">macropus</tp:taxon-name-part></tp:taxon-name></italic> (Claparède, 1870)</th><th rowspan="1" colspan="1"><italic><tp:taxon-name><tp:taxon-name-part taxon-name-part-type="genus" reg="Perinereis">P.</tp:taxon-name-part><tp:taxon-name-part taxon-name-part-type="species" reg="floridana">floridana</tp:taxon-name-part></tp:taxon-name></italic> (Ehlers, 1868)</th></tr><tr><td rowspan="1" colspan="1">Colouration</td><td rowspan="1" colspan="1">Creamy with orange pigmentation in anterior body</td><td rowspan="1" colspan="1">No data</td><td rowspan="1" colspan="1">Greenish; white pigmented dots in prostomium and anterior region (based on the drawings)</td><td rowspan="1" colspan="1">No data</td></tr><tr><td rowspan="1" colspan="1">Paragnaths Area I</td><td rowspan="1" colspan="1">Cluster of 4–6 paragnaths</td><td rowspan="1" colspan="1">Cluster of 6–8 paragnaths</td><td rowspan="1" colspan="1">Cluster of 4 paragnaths</td><td rowspan="1" colspan="1">1 large paragnath.</td></tr><tr><td rowspan="1" colspan="1">Paragnaths Area II</td><td rowspan="1" colspan="1">12–15 paragnaths</td><td rowspan="1" colspan="1">Cluster of paragnaths</td><td rowspan="1" colspan="1">20–25 paragnaths arranged in wedge shape</td><td rowspan="1" colspan="1">Group of paragnaths in three oblique rows</td></tr><tr><td rowspan="1" colspan="1">Paragnaths Area III</td><td rowspan="1" colspan="1">Central patch of 30–45 paragnaths, lateral patch absent</td><td rowspan="1" colspan="1">Central patch, lateral patch absent</td><td rowspan="1" colspan="1">Central patch of 30–35 paragnaths + lateral patches with 4 paragnaths each</td><td rowspan="1" colspan="1">Group of very small paragnaths in three parallel rows</td></tr><tr><td rowspan="1" colspan="1">Paragnaths Area IV</td><td rowspan="1" colspan="1">40–47 paragnaths arranged in wedge shape without any bars.</td><td rowspan="1" colspan="1">Cluster of very dark paragnaths</td><td rowspan="1" colspan="1">25–27 paragnaths arranged in an inverse triangle</td><td rowspan="1" colspan="1">Group of paragnaths in four parallel rows, the last shorter than the others and ending in a cluster in the central corner</td></tr><tr><td rowspan="1" colspan="1">Paragnaths Area V</td><td rowspan="1" colspan="1">5 paragnaths in one row, median one larger than others</td><td rowspan="1" colspan="1">Triangle of 3 paragnaths</td><td rowspan="1" colspan="1">5 paragnaths in one row + single middle paragnath on top of the row</td><td rowspan="1" colspan="1">1 large paragnath</td></tr><tr><td rowspan="1" colspan="1">Paragnaths Area VI (a+b)</td><td rowspan="1" colspan="1">2 long, arcuate bars</td><td rowspan="1" colspan="1">2 large transversal bars</td><td rowspan="1" colspan="1">2 slightly arcuate transversal bars</td><td rowspan="1" colspan="1">1 single, broad, flat, somewhat triangular paragnath</td></tr><tr><td rowspan="1" colspan="1">Paragnaths Areas VII and VIII</td><td rowspan="1" colspan="1">3 rows, two distal most rows composed of large paragnaths and proximal row comprising small paragnaths; 25–31 total</td><td rowspan="1" colspan="1">Central group with three rows, lateral ones with one row</td><td rowspan="1" colspan="1">Band of 50–55 paragnaths</td><td rowspan="1" colspan="1">Group of large paragnaths in two distinct rows</td></tr><tr><td rowspan="1" colspan="1">Postero-dorsal Tentacular cirri</td><td rowspan="1" colspan="1">Very small, reaching up to chaetiger 2</td><td rowspan="1" colspan="1">No data</td><td rowspan="1" colspan="1">Very small, reaching up to chaetiger 2</td><td rowspan="1" colspan="1">Extend back to chaetiger 5</td></tr><tr><td rowspan="1" colspan="1">Homogomph spiniger serration (neurochaetal supra-acicular fascicle)</td><td rowspan="1" colspan="1">No data</td><td rowspan="1" colspan="1">No data</td><td rowspan="1" colspan="1">No data</td><td rowspan="1" colspan="1">No data</td></tr><tr><td rowspan="1" colspan="1">Heterogomph falcigers</td><td rowspan="1" colspan="1">Present with short blades</td><td rowspan="1" colspan="1">No data</td><td rowspan="1" colspan="1">Short blades</td><td rowspan="1" colspan="1">Present with short, sickle-shaped blades</td></tr><tr><td rowspan="1" colspan="1">Parapodia</td><td rowspan="1" colspan="1">Posteriormost dorsal ligule greatly expanded</td><td rowspan="1" colspan="1">No data</td><td rowspan="1" colspan="1">Posteriormost dorsal ligule not expanded</td><td rowspan="1" colspan="1">No data</td></tr><tr><td rowspan="1" colspan="1">Type locality</td><td rowspan="1" colspan="1">Iran (Persian Gulf)</td><td rowspan="1" colspan="1">Philippines (Pacific)</td><td rowspan="1" colspan="1">Naples, western Italy (Mediterranean)</td><td rowspan="1" colspan="1">Caribbean Sea</td></tr><tr><td rowspan="1" colspan="1">Reference</td><td rowspan="1" colspan="1">
                      <xref ref-type="bibr" rid="B6">Bonyadi-Naeini et al. 2018</xref>
                    </td><td rowspan="1" colspan="1">Fauvel 1911; <xref ref-type="bibr" rid="B35">Mohammad 1971</xref></td><td rowspan="1" colspan="1">
                      <xref ref-type="bibr" rid="B9">Claparède 1870</xref>
                    </td><td rowspan="1" colspan="1">Wesenberg-Lund 1949; <xref ref-type="bibr" rid="B6">Bonyadi-Naeini et al. 2018</xref></td></tr></tbody></table></table-wrap></tp:treatment-sec><tp:treatment-sec><!--Section generated to contain objects referenced in tp:taxon-treatment.--><fig id="F1" position="float" orientation="portrait"><object-id xmlns:xlink="http://www.w3.org/1999/xlink" content-type="doi" xlink:type="simple">10.3897/zookeys.1196.115260.figure1</object-id><object-id xmlns:xlink="http://www.w3.org/1999/xlink" content-type="zenodo_dep_id" xlink:type="simple">10910535</object-id><object-id xmlns:xlink="http://www.w3.org/1999/xlink" content-type="arpha" xlink:type="simple">14780E99-47D7-5675-8BF1-7975D5E49AB3</object-id><label>Figure 1.</label><caption><p>Phylogenetic tree and MOTU distribution for the three sampled Red Sea <italic><tp:taxon-name><tp:taxon-name-part taxon-name-part-type="genus" reg="Perinereis">Perinereis</tp:taxon-name-part></tp:taxon-name></italic> species <bold>A</bold> maximum likelihood phylogeny based on COI sequences, with information regarding the different MOTU delineation methods. Numbered <abbrev xmlns:xlink="http://www.w3.org/1999/xlink" xlink:title="Molecular Operational Taxonomic Units" id="ABBRID0ECPAG" xlink:type="simple">MOTUs</abbrev> (1–4) contain original sequences from <italic><tp:taxon-name><tp:taxon-name-part taxon-name-part-type="genus" reg="Perinereis">Perinereis</tp:taxon-name-part></tp:taxon-name></italic> specimens analysed in this study; <abbrev xmlns:xlink="http://www.w3.org/1999/xlink" xlink:title="Molecular Operational Taxonomic Units" id="ABBRID0ENPAG" xlink:type="simple">MOTUs</abbrev> “GB” are based on <italic><tp:taxon-name><tp:taxon-name-part taxon-name-part-type="genus" reg="Perinereis">Perinereis</tp:taxon-name-part></tp:taxon-name></italic> sequences mined from GenBank; MOTU “OUTG” correspond to the rooted outgroup, <italic><tp:taxon-name><tp:taxon-name-part taxon-name-part-type="genus" reg="Alitta">Alitta</tp:taxon-name-part><tp:taxon-name-part taxon-name-part-type="species" reg="virens">virens</tp:taxon-name-part></tp:taxon-name></italic>. Bootstrap values lower than 80% not displayed <bold>B</bold> Red Sea MOTU distribution; each coloured pie corresponds to a unique species and respective abundance proportion; larger pie charts indicate higher number of sympatric species. Species from the Suez Canal based on mined GenBank sequences from <xref ref-type="bibr" rid="B14">Elgetany et al. (2022)</xref>; abundance proportion based on type material <bold>C</bold><italic><tp:taxon-name><tp:taxon-name-part taxon-name-part-type="genus" reg="Perinereis">Perinereis</tp:taxon-name-part><tp:taxon-name-part taxon-name-part-type="species" reg="damietta">damietta</tp:taxon-name-part></tp:taxon-name></italic>, focus on prostomium and pharynx, dorsal view, specimen <abbrev xmlns:xlink="http://www.w3.org/1999/xlink" xlink:title="NTNU University Museum" id="ABBRID0EWQAG" xlink:type="simple">NTNU-VM</abbrev>-86031 <bold>D</bold><italic><tp:taxon-name><tp:taxon-name-part taxon-name-part-type="genus" reg="Perinereis">Perinereis</tp:taxon-name-part><tp:taxon-name-part taxon-name-part-type="species" reg="suezensis">suezensis</tp:taxon-name-part></tp:taxon-name></italic>, focus on prostomium and pharynx, dorsal view, specimen <abbrev xmlns:xlink="http://www.w3.org/1999/xlink" xlink:title="NTNU University Museum" id="ABBRID0EHRAG" xlink:type="simple">NTNU-VM</abbrev>-86032 <bold>E</bold><italic><tp:taxon-name><tp:taxon-name-part taxon-name-part-type="genus" reg="Perinereis">Perinereis</tp:taxon-name-part><tp:taxon-name-part taxon-name-part-type="species" reg="kaustiana">kaustiana</tp:taxon-name-part></tp:taxon-name></italic> sp. nov., focus on prostomium and pharynx, dorsal view, specimen <abbrev xmlns:xlink="http://www.w3.org/1999/xlink" xlink:title="NTNU University Museum" id="ABBRID0EYRAG" xlink:type="simple">NTNU-VM</abbrev>-86011. Scale bars: 500 μm (<bold>C–E</bold>).</p></caption><graphic xmlns:xlink="http://www.w3.org/1999/xlink" xlink:href="zookeys-1196-331_article-115260__-g001.jpg" position="float" orientation="portrait" xlink:type="simple" id="oo_1013365.jpg"><uri content-type="original_file" xlink:type="simple">https://binary.pensoft.net/fig/1013365</uri></graphic></fig><table-wrap id="T1" position="float" orientation="portrait"><label>Table 1.</label><caption><p>Species, number of sequences (<italic>n</italic>), geographic location, and their respective GenBank COI accession numbers for the original material and sequence data used from other studies.</p></caption><table id="TID0E31AI" rules="all"><tbody><tr><th rowspan="1" colspan="1">Species</th><th rowspan="1" colspan="1">GenBank COI</th><th rowspan="1" colspan="1">Region</th><th rowspan="1" colspan="1">Location</th><th rowspan="1" colspan="1">
                  <italic>n</italic>
                </th><th rowspan="1" colspan="1">Reference</th></tr><tr><td rowspan="3" colspan="1"><italic><tp:taxon-name><tp:taxon-name-part taxon-name-part-type="genus" reg="Perinereis">Perinereis</tp:taxon-name-part><tp:taxon-name-part taxon-name-part-type="species" reg="kaustiana">kaustiana</tp:taxon-name-part></tp:taxon-name></italic> sp. nov.</td><td rowspan="1" colspan="1" style="color: #396ba6"><ext-link xmlns:xlink="http://www.w3.org/1999/xlink" xlink:href="PP279005" ext-link-type="gen" xlink:type="simple">PP279005</ext-link>, <ext-link xmlns:xlink="http://www.w3.org/1999/xlink" xlink:href="PP279009" ext-link-type="gen" xlink:type="simple">PP279009</ext-link>, <ext-link xmlns:xlink="http://www.w3.org/1999/xlink" xlink:href="PP279010" ext-link-type="gen" xlink:type="simple">PP279010</ext-link>, <ext-link xmlns:xlink="http://www.w3.org/1999/xlink" xlink:href="PP279017" ext-link-type="gen" xlink:type="simple">PP279017</ext-link>–<ext-link xmlns:xlink="http://www.w3.org/1999/xlink" xlink:href="PP279020" ext-link-type="gen" xlink:type="simple">PP279020</ext-link>, <ext-link xmlns:xlink="http://www.w3.org/1999/xlink" xlink:href="PP279029" ext-link-type="gen" xlink:type="simple">PP279029</ext-link>, <ext-link xmlns:xlink="http://www.w3.org/1999/xlink" xlink:href="PP279035" ext-link-type="gen" xlink:type="simple">PP279035</ext-link></td><td rowspan="10" colspan="1">Red Sea</td><td rowspan="1" colspan="1">Saudi Arabia, Gulf of Aqaba (Magna)</td><td rowspan="1" colspan="1">9</td><td rowspan="4" colspan="1">This study</td></tr><tr><td rowspan="1" colspan="1" style="color: #396ba6"><ext-link xmlns:xlink="http://www.w3.org/1999/xlink" xlink:href="PP279008" ext-link-type="gen" xlink:type="simple">PP279008</ext-link>, <ext-link xmlns:xlink="http://www.w3.org/1999/xlink" xlink:href="PP279025" ext-link-type="gen" xlink:type="simple">PP279025</ext-link></td><td rowspan="1" colspan="1">Saudi Arabia, Shushah Island</td><td rowspan="1" colspan="1">2</td></tr><tr><td rowspan="1" colspan="1" style="color: #396ba6">
                  <ext-link xmlns:xlink="http://www.w3.org/1999/xlink" xlink:href="PP279004" ext-link-type="gen" xlink:type="simple">PP279004</ext-link>
                </td><td rowspan="1" colspan="1">Saudi Arabia, Duba (Al Muwaileh)</td><td rowspan="1" colspan="1">1</td></tr><tr><td rowspan="2" colspan="1">
                  <italic>
                    <tp:taxon-name><tp:taxon-name-part taxon-name-part-type="genus" reg="Perinereis">Perinereis</tp:taxon-name-part><tp:taxon-name-part taxon-name-part-type="species" reg="suezensis">suezensis</tp:taxon-name-part></tp:taxon-name>
                  </italic>
                </td><td rowspan="1" colspan="1" style="color: #396ba6"><ext-link xmlns:xlink="http://www.w3.org/1999/xlink" xlink:href="PP279006" ext-link-type="gen" xlink:type="simple">PP279006</ext-link>, <ext-link xmlns:xlink="http://www.w3.org/1999/xlink" xlink:href="PP279007" ext-link-type="gen" xlink:type="simple">PP279007</ext-link>, <ext-link xmlns:xlink="http://www.w3.org/1999/xlink" xlink:href="PP279015" ext-link-type="gen" xlink:type="simple">PP279015</ext-link>, <ext-link xmlns:xlink="http://www.w3.org/1999/xlink" xlink:href="PP279016" ext-link-type="gen" xlink:type="simple">PP279016</ext-link>, <ext-link xmlns:xlink="http://www.w3.org/1999/xlink" xlink:href="PP279021" ext-link-type="gen" xlink:type="simple">PP279021</ext-link>, <ext-link xmlns:xlink="http://www.w3.org/1999/xlink" xlink:href="PP279023" ext-link-type="gen" xlink:type="simple">PP279023</ext-link>, <ext-link xmlns:xlink="http://www.w3.org/1999/xlink" xlink:href="PP279024" ext-link-type="gen" xlink:type="simple">PP279024</ext-link>, <ext-link xmlns:xlink="http://www.w3.org/1999/xlink" xlink:href="PP279026" ext-link-type="gen" xlink:type="simple">PP279026</ext-link>–<ext-link xmlns:xlink="http://www.w3.org/1999/xlink" xlink:href="PP279028" ext-link-type="gen" xlink:type="simple">PP279028</ext-link>, <ext-link xmlns:xlink="http://www.w3.org/1999/xlink" xlink:href="PP279036" ext-link-type="gen" xlink:type="simple">PP279036</ext-link>, <ext-link xmlns:xlink="http://www.w3.org/1999/xlink" xlink:href="PP279038" ext-link-type="gen" xlink:type="simple">PP279038</ext-link>, <ext-link xmlns:xlink="http://www.w3.org/1999/xlink" xlink:href="PP279039" ext-link-type="gen" xlink:type="simple">PP279039</ext-link></td><td rowspan="1" colspan="1">Saudi Arabia, Shushah Island</td><td rowspan="1" colspan="1">13</td></tr><tr><td rowspan="1" colspan="1" style="color: #396ba6"><ext-link xmlns:xlink="http://www.w3.org/1999/xlink" xlink:href="OP612968" ext-link-type="gen" xlink:type="simple">OP612968</ext-link>–<ext-link xmlns:xlink="http://www.w3.org/1999/xlink" xlink:href="OP612972" ext-link-type="gen" xlink:type="simple">OP612972</ext-link></td><td rowspan="1" colspan="1">Egypt, Gulf of Suez</td><td rowspan="1" colspan="1">5</td><td rowspan="1" colspan="1">
                  <xref ref-type="bibr" rid="B14">Elgetany et al. (2022)</xref>
                </td></tr><tr><td rowspan="4" colspan="1">
                  <italic>
                    <tp:taxon-name><tp:taxon-name-part taxon-name-part-type="genus" reg="Perinereis">Perinereis</tp:taxon-name-part><tp:taxon-name-part taxon-name-part-type="species" reg="damietta">damietta</tp:taxon-name-part></tp:taxon-name>
                  </italic>
                </td><td rowspan="1" colspan="1" style="color: #396ba6">
                  <ext-link xmlns:xlink="http://www.w3.org/1999/xlink" xlink:href="PP279034" ext-link-type="gen" xlink:type="simple">PP279034</ext-link>
                </td><td rowspan="1" colspan="1">Saudi Arabia, Gulf of Aqaba (Magna)</td><td rowspan="1" colspan="1">1</td><td rowspan="3" colspan="1">This study</td></tr><tr><td rowspan="1" colspan="1" style="color: #396ba6"><ext-link xmlns:xlink="http://www.w3.org/1999/xlink" xlink:href="PP279014" ext-link-type="gen" xlink:type="simple">PP279014</ext-link>, <ext-link xmlns:xlink="http://www.w3.org/1999/xlink" xlink:href="PP279037" ext-link-type="gen" xlink:type="simple">PP279037</ext-link></td><td rowspan="1" colspan="1">Saudi Arabia, Duba (Al Muwaileh)</td><td rowspan="1" colspan="1">2</td></tr><tr><td rowspan="1" colspan="1" style="color: #396ba6"><ext-link xmlns:xlink="http://www.w3.org/1999/xlink" xlink:href="PP279002" ext-link-type="gen" xlink:type="simple">PP279002</ext-link>, <ext-link xmlns:xlink="http://www.w3.org/1999/xlink" xlink:href="PP279011" ext-link-type="gen" xlink:type="simple">PP279011</ext-link>–<ext-link xmlns:xlink="http://www.w3.org/1999/xlink" xlink:href="PP279013" ext-link-type="gen" xlink:type="simple">PP279013</ext-link>, <ext-link xmlns:xlink="http://www.w3.org/1999/xlink" xlink:href="PP279030" ext-link-type="gen" xlink:type="simple">PP279030</ext-link>–<ext-link xmlns:xlink="http://www.w3.org/1999/xlink" xlink:href="PP279033" ext-link-type="gen" xlink:type="simple">PP279033</ext-link></td><td rowspan="1" colspan="1">Saudi Arabia, Gulf of Aqaba (Almojawah Bay)</td><td rowspan="1" colspan="1">8</td></tr><tr><td rowspan="1" colspan="1" style="color: #396ba6"><ext-link xmlns:xlink="http://www.w3.org/1999/xlink" xlink:href="OP610122" ext-link-type="gen" xlink:type="simple">OP610122</ext-link>–<ext-link xmlns:xlink="http://www.w3.org/1999/xlink" xlink:href="OP610126" ext-link-type="gen" xlink:type="simple">OP610126</ext-link></td><td rowspan="1" colspan="1">Egypt, Gulf of Suez</td><td rowspan="1" colspan="1">5</td><td rowspan="2" colspan="1">
                  <xref ref-type="bibr" rid="B14">Elgetany et al. (2022)</xref>
                </td></tr><tr><td rowspan="1" colspan="1">
                  <italic>
                    <tp:taxon-name><tp:taxon-name-part taxon-name-part-type="genus" reg="Perinereis">Perinereis</tp:taxon-name-part><tp:taxon-name-part taxon-name-part-type="species" reg="fayedensis">fayedensis</tp:taxon-name-part></tp:taxon-name>
                  </italic>
                </td><td rowspan="1" colspan="1" style="color: #396ba6"><ext-link xmlns:xlink="http://www.w3.org/1999/xlink" xlink:href="OP605759" ext-link-type="gen" xlink:type="simple">OP605759</ext-link>–<ext-link xmlns:xlink="http://www.w3.org/1999/xlink" xlink:href="OP605763" ext-link-type="gen" xlink:type="simple">OP605763</ext-link></td><td rowspan="1" colspan="1">Egypt, Gulf of Suez</td><td rowspan="1" colspan="1">5</td></tr><tr><td rowspan="1" colspan="1">
                  <italic>
                    <tp:taxon-name><tp:taxon-name-part taxon-name-part-type="genus" reg="Perinereis">Perinereis</tp:taxon-name-part><tp:taxon-name-part taxon-name-part-type="species" reg="oliveirae">oliveirae</tp:taxon-name-part></tp:taxon-name>
                  </italic>
                </td><td rowspan="1" colspan="1" style="color: #396ba6"><ext-link xmlns:xlink="http://www.w3.org/1999/xlink" xlink:href="PP279003" ext-link-type="gen" xlink:type="simple">PP279003</ext-link>, <ext-link xmlns:xlink="http://www.w3.org/1999/xlink" xlink:href="PP279022" ext-link-type="gen" xlink:type="simple">PP279022</ext-link></td><td rowspan="2" colspan="1">NE Atlantic</td><td rowspan="1" colspan="1">Portugal, Canto Marinho</td><td rowspan="1" colspan="1">2</td><td rowspan="1" colspan="1">This study</td></tr><tr><td rowspan="1" colspan="1">“<italic><tp:taxon-name><tp:taxon-name-part taxon-name-part-type="genus" reg="Perinereis">Perinereis</tp:taxon-name-part><tp:taxon-name-part taxon-name-part-type="species" reg="cultrifera">cultrifera</tp:taxon-name-part></tp:taxon-name></italic>”</td><td rowspan="1" colspan="1" style="color: #396ba6"><ext-link xmlns:xlink="http://www.w3.org/1999/xlink" xlink:href="KR916909" ext-link-type="gen" xlink:type="simple">KR916909</ext-link>–<ext-link xmlns:xlink="http://www.w3.org/1999/xlink" xlink:href="KR916912" ext-link-type="gen" xlink:type="simple">KR916912</ext-link></td><td rowspan="1" colspan="1">Portugal, Areosa Beach</td><td rowspan="1" colspan="1">5</td><td rowspan="1" colspan="1">
                  <xref ref-type="bibr" rid="B31">Lobo et al. (2016)</xref>
                </td></tr><tr><td rowspan="1" colspan="1">
                  <italic>
                    <tp:taxon-name><tp:taxon-name-part taxon-name-part-type="genus" reg="Perinereis">Perinereis</tp:taxon-name-part><tp:taxon-name-part taxon-name-part-type="species" reg="helleri">helleri</tp:taxon-name-part></tp:taxon-name>
                  </italic>
                </td><td rowspan="1" colspan="1" style="color: #396ba6">
                  <ext-link xmlns:xlink="http://www.w3.org/1999/xlink" xlink:href="JX420256" ext-link-type="gen" xlink:type="simple">JX420256</ext-link>
                </td><td rowspan="1" colspan="1">Malaca Strait</td><td rowspan="1" colspan="1">Malaysia, Port Dickson</td><td rowspan="1" colspan="1">1</td><td rowspan="1" colspan="1">
                  <xref ref-type="bibr" rid="B19">Glasby et al. (2013)</xref>
                </td></tr><tr><td rowspan="2" colspan="1">“<italic><tp:taxon-name><tp:taxon-name-part taxon-name-part-type="genus" reg="Perinereis">Perinereis</tp:taxon-name-part><tp:taxon-name-part taxon-name-part-type="species" reg="nuntia">nuntia</tp:taxon-name-part></tp:taxon-name></italic>”</td><td rowspan="1" colspan="1" style="color: #396ba6">
                  <ext-link xmlns:xlink="http://www.w3.org/1999/xlink" xlink:href="MH337359" ext-link-type="gen" xlink:type="simple">MH337359</ext-link>
                </td><td rowspan="1" colspan="1">Andaman Sea</td><td rowspan="1" colspan="1">India, Adaman and Nicobar Islands</td><td rowspan="1" colspan="1">1</td><td rowspan="1" colspan="1">Sivaraj and Thivikaran, unpublished</td></tr><tr><td rowspan="1" colspan="1" style="color: #396ba6">
                  <ext-link xmlns:xlink="http://www.w3.org/1999/xlink" xlink:href="JX420257" ext-link-type="gen" xlink:type="simple">JX420257</ext-link>
                </td><td rowspan="1" colspan="1">Java Sea</td><td rowspan="1" colspan="1">Indonesia, Pari Island</td><td rowspan="1" colspan="1">1</td><td rowspan="1" colspan="1">
                  <xref ref-type="bibr" rid="B19">Glasby et al. (2013)</xref>
                </td></tr><tr><td rowspan="2" colspan="1">
                  <italic>
                    <tp:taxon-name><tp:taxon-name-part taxon-name-part-type="genus" reg="Perinereis">Perinereis</tp:taxon-name-part><tp:taxon-name-part taxon-name-part-type="species" reg="marionii">marionii</tp:taxon-name-part></tp:taxon-name>
                  </italic>
                </td><td rowspan="1" colspan="1" style="color: #396ba6">
                  <ext-link xmlns:xlink="http://www.w3.org/1999/xlink" xlink:href="OP347380" ext-link-type="gen" xlink:type="simple">OP347380</ext-link>
                </td><td rowspan="2" colspan="1">NE Atlantic</td><td rowspan="1" colspan="1">Great Britain, Plymouth</td><td rowspan="1" colspan="1">1</td><td rowspan="2" colspan="1">
                  <xref ref-type="bibr" rid="B54">Teixeira et al. (2022b)</xref>
                </td></tr><tr><td rowspan="1" colspan="1" style="color: #396ba6">
                  <ext-link xmlns:xlink="http://www.w3.org/1999/xlink" xlink:href="OP347386" ext-link-type="gen" xlink:type="simple">OP347386</ext-link>
                </td><td rowspan="1" colspan="1">Portugal, Canto Marinho</td><td rowspan="1" colspan="1">1</td></tr><tr><td rowspan="1" colspan="1">
                  <italic>
                    <tp:taxon-name><tp:taxon-name-part taxon-name-part-type="genus" reg="Perinereis">Perinereis</tp:taxon-name-part><tp:taxon-name-part taxon-name-part-type="species" reg="vallata">vallata</tp:taxon-name-part></tp:taxon-name>
                  </italic>
                </td><td rowspan="1" colspan="1" style="color: #396ba6"><ext-link xmlns:xlink="http://www.w3.org/1999/xlink" xlink:href="HQ705192" ext-link-type="gen" xlink:type="simple">HQ705192</ext-link>–<ext-link xmlns:xlink="http://www.w3.org/1999/xlink" xlink:href="HQ705196" ext-link-type="gen" xlink:type="simple">HQ705196</ext-link></td><td rowspan="1" colspan="1">South Pacific Ocean</td><td rowspan="1" colspan="1">Chile, Concepción</td><td rowspan="1" colspan="1">5</td><td rowspan="1" colspan="1">
                  <xref ref-type="bibr" rid="B49">Sampértegui et al. (2013)</xref>
                </td></tr><tr><td rowspan="2" colspan="1">
                  <italic>
                    <tp:taxon-name><tp:taxon-name-part taxon-name-part-type="genus" reg="Perinereis">Perinereis</tp:taxon-name-part><tp:taxon-name-part taxon-name-part-type="species" reg="euiini">euiini</tp:taxon-name-part></tp:taxon-name>
                  </italic>
                </td><td rowspan="1" colspan="1" style="color: #396ba6"><ext-link xmlns:xlink="http://www.w3.org/1999/xlink" xlink:href="KY249122" ext-link-type="gen" xlink:type="simple">KY249122</ext-link>–<ext-link xmlns:xlink="http://www.w3.org/1999/xlink" xlink:href="KY249124" ext-link-type="gen" xlink:type="simple">KY249124</ext-link></td><td rowspan="1" colspan="1">Yellow Sea</td><td rowspan="1" colspan="1">South Korea, Gusan-myeon</td><td rowspan="1" colspan="1">3</td><td rowspan="1" colspan="1">
                  <xref ref-type="bibr" rid="B40">Park and Kim (2017)</xref>
                </td></tr><tr><td rowspan="1" colspan="1" style="color: #396ba6"><ext-link xmlns:xlink="http://www.w3.org/1999/xlink" xlink:href="MN256544" ext-link-type="gen" xlink:type="simple">MN256544</ext-link>–<ext-link xmlns:xlink="http://www.w3.org/1999/xlink" xlink:href="MN256546" ext-link-type="gen" xlink:type="simple">MN256546</ext-link></td><td rowspan="1" colspan="1">South China Sea</td><td rowspan="1" colspan="1">China, Xiamen</td><td rowspan="1" colspan="1">3</td><td rowspan="1" colspan="1">Xing and Zhang, unpublished</td></tr><tr><td rowspan="1" colspan="1">
                  <italic>
                    <tp:taxon-name><tp:taxon-name-part taxon-name-part-type="genus" reg="Perinereis">Perinereis</tp:taxon-name-part><tp:taxon-name-part taxon-name-part-type="species" reg="anderssoni">anderssoni</tp:taxon-name-part></tp:taxon-name>
                  </italic>
                </td><td rowspan="1" colspan="1" style="color: #396ba6"><ext-link xmlns:xlink="http://www.w3.org/1999/xlink" xlink:href="MH143495" ext-link-type="gen" xlink:type="simple">MH143495</ext-link>, <ext-link xmlns:xlink="http://www.w3.org/1999/xlink" xlink:href="MH143498" ext-link-type="gen" xlink:type="simple">MH143498</ext-link>, <ext-link xmlns:xlink="http://www.w3.org/1999/xlink" xlink:href="MH143502" ext-link-type="gen" xlink:type="simple">MH143502</ext-link>, <ext-link xmlns:xlink="http://www.w3.org/1999/xlink" xlink:href="MH143503" ext-link-type="gen" xlink:type="simple">MH143503</ext-link>, <ext-link xmlns:xlink="http://www.w3.org/1999/xlink" xlink:href="MH143522" ext-link-type="gen" xlink:type="simple">MH143522</ext-link></td><td rowspan="1" colspan="1">NW Atlantic</td><td rowspan="1" colspan="1">Brasil, Espirito Santo</td><td rowspan="1" colspan="1">5</td><td rowspan="1" colspan="1">
                  <xref ref-type="bibr" rid="B39">Paiva et al. (2019)</xref>
                </td></tr><tr><td rowspan="1" colspan="1">
                  <italic>
                    <tp:taxon-name><tp:taxon-name-part taxon-name-part-type="genus" reg="Alitta">Alitta</tp:taxon-name-part><tp:taxon-name-part taxon-name-part-type="species" reg="virens">virens</tp:taxon-name-part></tp:taxon-name>
                  </italic>
                </td><td rowspan="1" colspan="1" style="color: #396ba6"><ext-link xmlns:xlink="http://www.w3.org/1999/xlink" xlink:href="OP038747" ext-link-type="gen" xlink:type="simple">OP038747</ext-link>, <ext-link xmlns:xlink="http://www.w3.org/1999/xlink" xlink:href="OP038760" ext-link-type="gen" xlink:type="simple">OP038760</ext-link>, <ext-link xmlns:xlink="http://www.w3.org/1999/xlink" xlink:href="OP038799" ext-link-type="gen" xlink:type="simple">OP038799</ext-link>, <ext-link xmlns:xlink="http://www.w3.org/1999/xlink" xlink:href="OP038806" ext-link-type="gen" xlink:type="simple">OP038806</ext-link>, <ext-link xmlns:xlink="http://www.w3.org/1999/xlink" xlink:href="OP038851" ext-link-type="gen" xlink:type="simple">OP038851</ext-link></td><td rowspan="1" colspan="1">North Sea</td><td rowspan="1" colspan="1">Sweden, Tjärnö-Salto canal</td><td rowspan="1" colspan="1">5</td><td rowspan="1" colspan="1">
                  <xref ref-type="bibr" rid="B53">Teixeira et al. (2022a)</xref>
                </td></tr></tbody></table></table-wrap><supplementary-material xmlns:xlink="http://www.w3.org/1999/xlink" id="S1" position="float" orientation="portrait" xlink:type="simple"><object-id content-type="doi" xlink:type="simple">10.3897/zookeys.1196.115260.suppl1</object-id><object-id content-type="zenodo_dep_id" xlink:type="simple">10910569</object-id><object-id content-type="arpha" xlink:type="simple">AA5AFE06-822F-56E0-93AD-4FEE1247A9EA</object-id><label>Supplementary material 1</label><caption><p>Supplementary data</p></caption><statement content-type="dataType"><label>Data type</label><p>xlsx</p></statement><statement content-type="notes"><label>Explanation note</label><p>Voucher data, origin of the specimens and GenBank accession numbers for each of the analysed genetic markers original to this study and molecular metadata used for comparison purposes or as outgroups.</p></statement><media xlink:href="zookeys-1196-331_article-115260__-s001.xlsx" mimetype="application" mime-subtype="vnd.openxmlformats-officedocument.spreadsheetml.sheet" position="float" orientation="portrait" xlink:type="simple" id="oo_1013368.xlsx"><uri content-type="original_file" xlink:type="simple">https://binary.pensoft.net/file/1013368</uri></media><permissions><license xlink:type="simple"><license-p>This dataset is made available under the Open Database License (http://opendatacommons.org/licenses/odbl/1.0/). The Open Database License (ODbL) is a license agreement intended to allow users to freely share, modify, and use this Dataset while maintaining this same freedom for others, provided that the original source and author(s) are credited.</license-p></license></permissions><attrib specific-use="authors">Marcos A. L. Teixeira, Chloé Julie Loïs Fourreau, Juan Sempere-Valverde, Susana Carvalho</attrib></supplementary-material></tp:treatment-sec><ref-list><ref id="B14"><mixed-citation xmlns:xlink="http://www.w3.org/1999/xlink" xlink:type="simple"><person-group><name name-style="western"><surname>Elgetany</surname><given-names>AH</given-names></name><name name-style="western"><surname>Struck</surname><given-names>TH</given-names></name><name name-style="western"><surname>Glasby</surname><given-names>CJ</given-names></name></person-group> (<year>2022</year>) <article-title>Three new species of the genus <italic><tp:taxon-name><tp:taxon-name-part taxon-name-part-type="genus">Perinereis</tp:taxon-name-part></tp:taxon-name></italic> (<tp:taxon-name><tp:taxon-name-part taxon-name-part-type="phylum">Annelida</tp:taxon-name-part></tp:taxon-name>, <tp:taxon-name><tp:taxon-name-part taxon-name-part-type="family">Nereididae</tp:taxon-name-part></tp:taxon-name>) from Egyptian coasts.</article-title><source>ZooKeys</source><volume>1132</volume>: <fpage>163</fpage>–<lpage>188</lpage>. <ext-link xlink:href="10.3897/zookeys.1132.87629" ext-link-type="doi" xlink:type="simple">https://doi.org/10.3897/zookeys.1132.87629</ext-link></mixed-citation></ref><ref id="B48"><mixed-citation xmlns:xlink="http://www.w3.org/1999/xlink" xlink:type="simple"><person-group><name name-style="western"><surname>Russell</surname><given-names>E</given-names></name></person-group> (<year>1962</year>) <article-title>Some nereid polychaetes from Queensland. University of Queensland Papers.</article-title><source>Department of Zoology</source><volume>2</volume>: <fpage>1</fpage>–<lpage>12</lpage>.</mixed-citation></ref><ref id="B47"><mixed-citation xmlns:xlink="http://www.w3.org/1999/xlink" xlink:type="simple"><person-group><name name-style="western"><surname>Rozbaczylo</surname><given-names>N</given-names></name><name name-style="western"><surname>Castilla</surname><given-names>JC</given-names></name></person-group> (<year>1973</year>) <article-title>El genero <italic><tp:taxon-name><tp:taxon-name-part taxon-name-part-type="genus">Perinereis</tp:taxon-name-part></tp:taxon-name></italic> (<tp:taxon-name><tp:taxon-name-part taxon-name-part-type="phylum">Annelida</tp:taxon-name-part></tp:taxon-name>, <tp:taxon-name><tp:taxon-name-part taxon-name-part-type="class">Polychaeta</tp:taxon-name-part></tp:taxon-name>, <tp:taxon-name><tp:taxon-name-part taxon-name-part-type="family">Nereidae</tp:taxon-name-part></tp:taxon-name>) en Chile.</article-title><source>Studies on the Ncotropical Fauna</source><volume>8</volume>(<issue>2</issue>): <fpage>215</fpage>–<lpage>232</lpage>. <ext-link xlink:href="10.1080/01650527309360463" ext-link-type="doi" xlink:type="simple">https://doi.org/10.1080/01650527309360463</ext-link></mixed-citation></ref><ref id="B23"><mixed-citation xmlns:xlink="http://www.w3.org/1999/xlink" xlink:type="simple"><person-group><name name-style="western"><surname>Hartmann-Schröder</surname><given-names>G</given-names></name></person-group> (<year>1979</year>) <article-title>Zur Kenntnis des Eulitorals der australischen Küsten unter besonderer Berücksichtigung der Polychaeten und Ostracoden. Teil 2. Die Polychaeten der tropischen Nordwestkuste Australiens (zwischen Derby im Norden und Port Hedland im Süden).</article-title><source>Mitteilungen aus dem Zoologischen Institut und Zoologische Museum der Universität Hamburg</source><volume>76</volume>: <fpage>75</fpage>–<lpage>218</lpage>. [pI. 1]</mixed-citation></ref><ref id="B17"><mixed-citation xmlns:xlink="http://www.w3.org/1999/xlink" xlink:type="simple"><person-group><name name-style="western"><surname>Fauvel</surname><given-names>P</given-names></name></person-group> (<year>1932</year>) <article-title><tp:taxon-name><tp:taxon-name-part taxon-name-part-type="phylum">Annelida</tp:taxon-name-part></tp:taxon-name><tp:taxon-name><tp:taxon-name-part taxon-name-part-type="class">Polychaeta</tp:taxon-name-part></tp:taxon-name> of the Indian Museum, Calcutta.</article-title><source>Memoirs of the Indian Museum, Calcutta</source><volume>12</volume>: <fpage>1</fpage>–<lpage>262</lpage>. [pIs 1–9]</mixed-citation></ref><ref id="B31"><mixed-citation xmlns:xlink="http://www.w3.org/1999/xlink" xlink:type="simple"><person-group><name name-style="western"><surname>Lobo</surname><given-names>J</given-names></name><name name-style="western"><surname>Teixeira</surname><given-names>MAL</given-names></name><name name-style="western"><surname>Borges</surname><given-names>LMS</given-names></name><name name-style="western"><surname>Ferreira</surname><given-names>MSG</given-names></name><name name-style="western"><surname>Hollatz</surname><given-names>C</given-names></name><name name-style="western"><surname>Gomes</surname><given-names>PA</given-names></name><name name-style="western"><surname>Sousa</surname><given-names>R</given-names></name><name name-style="western"><surname>Ravara</surname><given-names>A</given-names></name><name name-style="western"><surname>Costa</surname><given-names>MH</given-names></name><name name-style="western"><surname>Costa</surname><given-names>FO</given-names></name></person-group> (<year>2016</year>) <article-title>Starting a DNA barcode reference library for shallow water polychaetes from the southern European Atlantic coast.</article-title><source>Molecular Ecology Resources</source><volume>16</volume>(<issue>1</issue>): <fpage>298</fpage>–<lpage>313</lpage>. <ext-link xlink:href="10.1111/1755-0998.12441" ext-link-type="doi" xlink:type="simple">https://doi.org/10.1111/1755-0998.12441</ext-link></mixed-citation></ref><ref id="B19"><mixed-citation xmlns:xlink="http://www.w3.org/1999/xlink" xlink:type="simple"><person-group><name name-style="western"><surname>Glasby</surname><given-names>CJ</given-names></name><name name-style="western"><surname>Wei</surname><given-names>NWV</given-names></name><name name-style="western"><surname>Gibb</surname><given-names>KS</given-names></name></person-group> (<year>2013</year>) <article-title>Cryptic species of <tp:taxon-name><tp:taxon-name-part taxon-name-part-type="family">Nereididae</tp:taxon-name-part></tp:taxon-name> (<tp:taxon-name><tp:taxon-name-part taxon-name-part-type="phylum">Annelida</tp:taxon-name-part></tp:taxon-name>: <tp:taxon-name><tp:taxon-name-part taxon-name-part-type="class">Polychaeta</tp:taxon-name-part></tp:taxon-name>) on Australian coral reefs.</article-title><source>Invertebrate Systematics</source><volume>27</volume>(<issue>3</issue>): <fpage>245</fpage>–<lpage>264</lpage>. <ext-link xlink:href="10.1071/IS12031" ext-link-type="doi" xlink:type="simple">https://doi.org/10.1071/IS12031</ext-link></mixed-citation></ref><ref id="B54"><mixed-citation xmlns:xlink="http://www.w3.org/1999/xlink" xlink:type="simple"><person-group><name name-style="western"><surname>Teixeira</surname><given-names>MAL</given-names></name><name name-style="western"><surname>Langeneck</surname><given-names>J</given-names></name><name name-style="western"><surname>Vieira</surname><given-names>PE</given-names></name><name name-style="western"><surname>Hernandez</surname><given-names>JC</given-names></name><name name-style="western"><surname>Sampieri</surname><given-names>BR</given-names></name><name name-style="western"><surname>Kasapidis</surname><given-names>P</given-names></name><name name-style="western"><surname>Mucciolo</surname><given-names>S</given-names></name><name name-style="western"><surname>Bakken</surname><given-names>T</given-names></name><name name-style="western"><surname>Ravara</surname><given-names>A</given-names></name><name name-style="western"><surname>Nygren</surname><given-names>A</given-names></name><name name-style="western"><surname>Costa</surname><given-names>FO</given-names></name></person-group> (<year>2022b</year>) <article-title>Reappraisal of the hyperdiverse <italic><tp:taxon-name><tp:taxon-name-part taxon-name-part-type="genus">Platynereis</tp:taxon-name-part><tp:taxon-name-part taxon-name-part-type="species">dumerilii</tp:taxon-name-part></tp:taxon-name></italic> (<tp:taxon-name><tp:taxon-name-part taxon-name-part-type="phylum">Annelida</tp:taxon-name-part></tp:taxon-name>: <tp:taxon-name><tp:taxon-name-part taxon-name-part-type="family">Nereididae</tp:taxon-name-part></tp:taxon-name>) species complex in the North Atlantic, with the description of two new species.</article-title><source>Invertebrate Systematics</source><volume>36</volume>(<issue>11</issue>): <fpage>1017</fpage>–<lpage>1061</lpage>. <ext-link xlink:href="10.1071/IS21084" ext-link-type="doi" xlink:type="simple">https://doi.org/10.1071/IS21084</ext-link></mixed-citation></ref><ref id="B49"><mixed-citation xmlns:xlink="http://www.w3.org/1999/xlink" xlink:type="simple"><person-group><name name-style="western"><surname>Sampértegui</surname><given-names>S</given-names></name><name name-style="western"><surname>Rozbaczylo</surname><given-names>N</given-names></name><name name-style="western"><surname>Canales-Aguirre</surname><given-names>CB</given-names></name><name name-style="western"><surname>Carrasco</surname><given-names>F</given-names></name><name name-style="western"><surname>Hernández</surname><given-names>CE</given-names></name><name name-style="western"><surname>Rodríguez-Serrano</surname><given-names>E</given-names></name></person-group> (<year>2013</year>) <article-title>Morphological and molecular characterization of <italic><tp:taxon-name><tp:taxon-name-part taxon-name-part-type="genus">Perinereis</tp:taxon-name-part><tp:taxon-name-part taxon-name-part-type="species">gualpensis</tp:taxon-name-part></tp:taxon-name></italic> (<tp:taxon-name><tp:taxon-name-part taxon-name-part-type="class">Polychaeta</tp:taxon-name-part></tp:taxon-name>: <tp:taxon-name><tp:taxon-name-part taxon-name-part-type="family">Nereididae</tp:taxon-name-part></tp:taxon-name>) and its phylogenetic relationships with other species of the genus off the Chilean coast, Southeast Pacific.</article-title><source>Cahiers de Biologie Marine</source><volume>54</volume>: <fpage>27</fpage>–<lpage>40</lpage>.</mixed-citation></ref><ref id="B40"><mixed-citation xmlns:xlink="http://www.w3.org/1999/xlink" xlink:type="simple"><person-group><name name-style="western"><surname>Park</surname><given-names>T</given-names></name><name name-style="western"><surname>Kim</surname><given-names>W</given-names></name></person-group> (<year>2017</year>) <article-title>Description of a New Species for Asian Populations of the “Cosmopolitan” <italic><tp:taxon-name><tp:taxon-name-part taxon-name-part-type="genus">Perinereis</tp:taxon-name-part><tp:taxon-name-part taxon-name-part-type="species">cultrifera</tp:taxon-name-part></tp:taxon-name></italic> (<tp:taxon-name><tp:taxon-name-part taxon-name-part-type="phylum">Annelida</tp:taxon-name-part></tp:taxon-name>: <tp:taxon-name><tp:taxon-name-part taxon-name-part-type="family">Nereididae</tp:taxon-name-part></tp:taxon-name>).</article-title><source>Zoological Science</source><volume>34</volume>(<issue>3</issue>): <fpage>252</fpage>–<lpage>260</lpage>. <ext-link xlink:href="10.2108/zs160154" ext-link-type="doi" xlink:type="simple">https://doi.org/10.2108/zs160154</ext-link></mixed-citation></ref><ref id="B39"><mixed-citation xmlns:xlink="http://www.w3.org/1999/xlink" xlink:type="simple"><person-group><name name-style="western"><surname>Paiva</surname><given-names>PC</given-names></name><name name-style="western"><surname>Mutaquilha</surname><given-names>BF</given-names></name><name name-style="western"><surname>Coutinho</surname><given-names>MCL</given-names></name><name name-style="western"><surname>Santos</surname><given-names>CSG</given-names></name></person-group> (<year>2019</year>) <article-title>Comparative phylogeography of two coastal species of <italic><tp:taxon-name><tp:taxon-name-part taxon-name-part-type="genus">Perinereis</tp:taxon-name-part></tp:taxon-name></italic> Kinberg, 1865 (<tp:taxon-name><tp:taxon-name-part taxon-name-part-type="phylum">Annelida</tp:taxon-name-part></tp:taxon-name>, <tp:taxon-name><tp:taxon-name-part taxon-name-part-type="class">Polychaeta</tp:taxon-name-part></tp:taxon-name>) in the South Atlantic.</article-title><source>Marine Biodiversity</source><volume>49</volume>(<issue>3</issue>): <fpage>1537</fpage>–<lpage>1551</lpage>. <ext-link xlink:href="10.1007/s12526-018-0927-0" ext-link-type="doi" xlink:type="simple">https://doi.org/10.1007/s12526-018-0927-0</ext-link></mixed-citation></ref><ref id="B53"><mixed-citation xmlns:xlink="http://www.w3.org/1999/xlink" xlink:type="simple"><person-group><name name-style="western"><surname>Teixeira</surname><given-names>MAL</given-names></name><name name-style="western"><surname>Bakken</surname><given-names>T</given-names></name><name name-style="western"><surname>Vieira</surname><given-names>PE</given-names></name><name name-style="western"><surname>Langeneck</surname><given-names>J</given-names></name><name name-style="western"><surname>Sampieri</surname><given-names>BR</given-names></name><name name-style="western"><surname>Kasapidis</surname><given-names>P</given-names></name><name name-style="western"><surname>Ravara</surname><given-names>A</given-names></name><name name-style="western"><surname>Nygren</surname><given-names>A</given-names></name><name name-style="western"><surname>Costa</surname><given-names>FO</given-names></name></person-group> (<year>2022a</year>) The curious and intricate case of the European <italic><tp:taxon-name><tp:taxon-name-part taxon-name-part-type="genus">Hediste</tp:taxon-name-part><tp:taxon-name-part taxon-name-part-type="species">diversicolor</tp:taxon-name-part></tp:taxon-name></italic> (<tp:taxon-name><tp:taxon-name-part taxon-name-part-type="phylum">Annelida</tp:taxon-name-part></tp:taxon-name>, <tp:taxon-name><tp:taxon-name-part taxon-name-part-type="family">Nereididae</tp:taxon-name-part></tp:taxon-name>) species complex, with description of two new species. Systematics and Biodiversity 20(1): e2116124. <ext-link xlink:href="10.1080/14772000.2022.2116124" ext-link-type="doi" xlink:type="simple">https://doi.org/10.1080/14772000.2022.2116124</ext-link></mixed-citation></ref><ref id="B26"><mixed-citation xmlns:xlink="http://www.w3.org/1999/xlink" xlink:type="simple"><person-group><name name-style="western"><surname>Hutchings</surname><given-names>P</given-names></name><name name-style="western"><surname>Reid</surname><given-names>A</given-names></name><name name-style="western"><surname>Wilson</surname><given-names>RS</given-names></name></person-group> (<year>1991</year>) <article-title><italic><tp:taxon-name><tp:taxon-name-part taxon-name-part-type="genus">Perinereis</tp:taxon-name-part></tp:taxon-name></italic> (<tp:taxon-name><tp:taxon-name-part taxon-name-part-type="class">Polychaeta</tp:taxon-name-part></tp:taxon-name>, <tp:taxon-name><tp:taxon-name-part taxon-name-part-type="family">Nereididae</tp:taxon-name-part></tp:taxon-name>) from Australia, with redescriptions of six additional species.</article-title><source>Records of the Australian Museum</source><volume>43</volume>(<issue>3</issue>): <fpage>241</fpage>–<lpage>274</lpage>. <ext-link xlink:href="10.3853/j.0067-1975.43.1991.47" ext-link-type="doi" xlink:type="simple">https://doi.org/10.3853/j.0067-1975.43.1991.47</ext-link></mixed-citation></ref><ref id="B35"><mixed-citation xmlns:xlink="http://www.w3.org/1999/xlink" xlink:type="simple"><person-group><name name-style="western"><surname>Mohammad</surname><given-names>M-BM</given-names></name></person-group> (<year>1971</year>) <article-title>Intertidal polychaetes from Kuwait, Arabian Gulf, with descriptions of three new species.</article-title><source>Journal of Zoology (London, England)</source><volume>163</volume>(<issue>3</issue>): <fpage>285</fpage>–<lpage>303</lpage>. <ext-link xlink:href="10.1111/j.1469-7998.1971.tb04536.x" ext-link-type="doi" xlink:type="simple">https://doi.org/10.1111/j.1469-7998.1971.tb04536.x</ext-link></mixed-citation></ref><ref id="B41"><mixed-citation xmlns:xlink="http://www.w3.org/1999/xlink" xlink:type="simple"><person-group><name name-style="western"><surname>Pilato</surname><given-names>G</given-names></name></person-group> (<year>1974</year>) <article-title><italic><tp:taxon-name><tp:taxon-name-part taxon-name-part-type="genus">Perinereis</tp:taxon-name-part><tp:taxon-name-part taxon-name-part-type="species">rullieri</tp:taxon-name-part></tp:taxon-name></italic>, nuova specie di nereidi (<tp:taxon-name><tp:taxon-name-part taxon-name-part-type="phylum">Annelida</tp:taxon-name-part></tp:taxon-name>, <tp:taxon-name><tp:taxon-name-part taxon-name-part-type="class">Polychaeta</tp:taxon-name-part></tp:taxon-name>) delle coste Siciliane.</article-title><source><tp:taxon-name><tp:taxon-name-part taxon-name-part-type="kingdom">Animalia</tp:taxon-name-part></tp:taxon-name>, Catania</source><volume>1</volume>: <fpage>25</fpage>–<lpage>37</lpage>.</mixed-citation></ref><ref id="B29"><mixed-citation xmlns:xlink="http://www.w3.org/1999/xlink" xlink:type="simple"><person-group><name name-style="western"><surname>Kinberg</surname><given-names>JGH</given-names></name></person-group> (<year>1865</year>) <article-title>Annulata nova. [Continuatio.].</article-title><source>Öfversigt af Königlich Vetenskapsakademiens förhandlingar, Stockholm</source><volume>22</volume>: <fpage>167</fpage>–<lpage>179</lpage>.</mixed-citation></ref><ref id="B20"><mixed-citation xmlns:xlink="http://www.w3.org/1999/xlink" xlink:type="simple"><person-group><name name-style="western"><surname>Grube</surname><given-names>AE</given-names></name></person-group> (<year>1840</year>) Actinien, Echinodermen und Würmer des Adriatischen- und Mittelmeers nach eigenen Sammlungen beschrieben. Königsberg: J.H. Bon, 92 pp. <ext-link xlink:href="10.5962/bhl.title.23025" ext-link-type="doi" xlink:type="simple">https://doi.org/10.5962/bhl.title.23025</ext-link></mixed-citation></ref><ref id="B25"><mixed-citation xmlns:xlink="http://www.w3.org/1999/xlink" xlink:type="simple"><person-group><name name-style="western"><surname>Horst</surname><given-names>R</given-names></name></person-group> (<year>1889</year>) <article-title>Contributions towards the knowledge of the <tp:taxon-name><tp:taxon-name-part taxon-name-part-type="phylum">Annelida</tp:taxon-name-part></tp:taxon-name><tp:taxon-name><tp:taxon-name-part taxon-name-part-type="class">Polychaeta</tp:taxon-name-part></tp:taxon-name>.</article-title><source>Notes Leyden Museum Jentink</source><volume>1889</volume>: <fpage>38</fpage>–<lpage>45</lpage>.</mixed-citation></ref><ref id="B16"><mixed-citation xmlns:xlink="http://www.w3.org/1999/xlink" xlink:type="simple"><person-group><name name-style="western"><surname>Fauvel</surname><given-names>P</given-names></name></person-group> (<year>1923</year>) <article-title>Polychètes errantes.</article-title><source>Faune de France</source><volume>5</volume>: <fpage>1</fpage>–<lpage>488</lpage>. <ext-link xlink:type="simple" ext-link-type="uri" xlink:href="http://www.faunedefrance.org/bibliotheque/docs/P.FAUVEL%28FdeFr05%29Polychetes-errantes.pdf">www.faunedefrance.org/bibliotheque/docs/P.FAUVEL%28FdeFr05%29Polychetes-errantes.pdf</ext-link></mixed-citation></ref><ref id="B45"><mixed-citation xmlns:xlink="http://www.w3.org/1999/xlink" xlink:type="simple"><person-group><name name-style="western"><surname>Read</surname><given-names>G</given-names></name><name name-style="western"><surname>Fauchald</surname><given-names>K [Eds]</given-names></name></person-group> (<year>2024</year>) World <tp:taxon-name><tp:taxon-name-part taxon-name-part-type="class">Polychaeta</tp:taxon-name-part></tp:taxon-name> Database. <italic><tp:taxon-name><tp:taxon-name-part taxon-name-part-type="genus">Perinereis</tp:taxon-name-part><tp:taxon-name-part taxon-name-part-type="species">cultrifera</tp:taxon-name-part></tp:taxon-name></italic> (Grube, 1840). World Register of Marine Species. <ext-link xlink:href="https://www.marinespecies.org/aphia.php?p=taxdetails&amp;id=130408" ext-link-type="uri" xlink:type="simple">https://www.marinespecies.org/aphia.php?p=taxdetails&amp;id=130408</ext-link> [Accessed on 15 January 2024]</mixed-citation></ref><ref id="B61"><mixed-citation xmlns:xlink="http://www.w3.org/1999/xlink" xlink:type="simple"><person-group><name name-style="western"><surname>Wehe</surname><given-names>T</given-names></name><name name-style="western"><surname>Fiege</surname><given-names>D</given-names></name></person-group> (<year>2002</year>) <article-title>Annotated checklist of the polychaete species of the seas surrounding the Arabian Peninsula: Red Sea, Gulf of Aden, Arabian Sea, Gulf of Oman, Arabian Gulf.</article-title><source>Fauna of Arabia</source><volume>19</volume>: <fpage>7</fpage>–<lpage>238</lpage>.</mixed-citation></ref><ref id="B6"><mixed-citation xmlns:xlink="http://www.w3.org/1999/xlink" xlink:type="simple"><person-group><name name-style="western"><surname>Bonyadi-Naeini</surname><given-names>A</given-names></name><name name-style="western"><surname>Rastegar-Pouyani</surname><given-names>N</given-names></name><name name-style="western"><surname>Rastegar-Pouyani</surname><given-names>E</given-names></name><name name-style="western"><surname>Glasby</surname><given-names>CJ</given-names></name><name name-style="western"><surname>Rahimian</surname><given-names>H</given-names></name></person-group> (<year>2018</year>) <article-title>Intertidal polychaetes from Abu Musa Island, Persian Gulf, with a new species from the <italic><tp:taxon-name><tp:taxon-name-part taxon-name-part-type="genus">Perinereis</tp:taxon-name-part><tp:taxon-name-part taxon-name-part-type="species">cultrifera</tp:taxon-name-part></tp:taxon-name></italic> species complex (<tp:taxon-name><tp:taxon-name-part taxon-name-part-type="phylum">Annelida</tp:taxon-name-part></tp:taxon-name>: <tp:taxon-name><tp:taxon-name-part taxon-name-part-type="family">Nereididae</tp:taxon-name-part></tp:taxon-name>).</article-title><source>Journal of the Marine Biological Association of the United Kingdom</source><volume>98</volume>(<issue>8</issue>): <fpage>1965</fpage>–<lpage>1976</lpage>. <ext-link xlink:href="10.1017/S0025315417001564" ext-link-type="doi" xlink:type="simple">https://doi.org/10.1017/S0025315417001564</ext-link></mixed-citation></ref><ref id="B22"><mixed-citation xmlns:xlink="http://www.w3.org/1999/xlink" xlink:type="simple"><person-group><name name-style="western"><surname>Guerne</surname><given-names>J</given-names></name><name name-style="western"><surname>Richard</surname><given-names>J</given-names></name></person-group> (<year>1916</year>) Résultats des campagnes scientifiques accomplies sur son yacht par Albert Ier, prince souverain de Monaco, fasc. 48. Annelides Polychetes. <ext-link xlink:href="10.5962/bhl.title.2169" ext-link-type="doi" xlink:type="simple">https://doi.org/10.5962/bhl.title.2169</ext-link></mixed-citation></ref><ref id="B32"><mixed-citation xmlns:xlink="http://www.w3.org/1999/xlink" xlink:type="simple"><person-group><name name-style="western"><surname>Mahcene</surname><given-names>HR</given-names></name><name name-style="western"><surname>Villalobos-Guerrero</surname><given-names>TF</given-names></name><name name-style="western"><surname>Kurt</surname><given-names>G</given-names></name><name name-style="western"><surname>Denis</surname><given-names>F</given-names></name><name name-style="western"><surname>Daas</surname><given-names>T</given-names></name></person-group> (<year>2023</year>) <article-title>A new species of <italic><tp:taxon-name><tp:taxon-name-part taxon-name-part-type="genus">Perinereis</tp:taxon-name-part></tp:taxon-name></italic> Kinberg, 1865 (<tp:taxon-name><tp:taxon-name-part taxon-name-part-type="phylum">Annelida</tp:taxon-name-part></tp:taxon-name>: <tp:taxon-name><tp:taxon-name-part taxon-name-part-type="family">Nereididae</tp:taxon-name-part></tp:taxon-name>) from the Western Mediterranean Sea revealed by morphological and molecular approaches.</article-title><source>Mediterranean Marine Science</source><volume>24</volume>(<issue>2</issue>): <fpage>454</fpage>–<lpage>460</lpage>. <ext-link xlink:href="10.12681/mms.33969" ext-link-type="doi" xlink:type="simple">https://doi.org/10.12681/mms.33969</ext-link></mixed-citation></ref><ref id="B9"><mixed-citation xmlns:xlink="http://www.w3.org/1999/xlink" xlink:type="simple"><person-group><name name-style="western"><surname>Claparède</surname><given-names>E</given-names></name></person-group> (<year>1870</year>) <article-title>Les Annélides Chétopodes du Golfe de Naples. Supplément. Mémoires de la Société de physique et d’histoire naturelle de Genève.</article-title><volume>20</volume>(<issue>2</issue>): <fpage>365</fpage>–<lpage>542</lpage>. <ext-link xlink:href="10.5962/bhl.title.2142" ext-link-type="doi" xlink:type="simple">https://doi.org/10.5962/bhl.title.2142</ext-link></mixed-citation></ref></ref-list></tp:taxon-treatment>
