# Supplementary material for: ﻿Two new records and description of a new Perinereis (Annelida, Nereididae) species for the Saudi Arabian Red Sea region
Source: Zookeys. 2024 Apr 1;1196:331–54. doi: 10.3897/zookeys.1196.115260 (PMC11079592; doi:10.3897/zookeys.1196.115260)
Supplement: Supplementary material 1 — Supplementary data [file zookeys-1196-331_article-115260__-s001.xlsx]

## Sheet: kaustiana sp. nov.
Original material	BOLD Dataset:	https://dx.doi.org/10.5883/DS-MTPNO
Species (MOTU, Fig.1)	Family	Field ID	Location	Museum Voucher	Fixation	GenBank COI		GenBank 28S		GenBank 16S
Perinereis kaustiana sp. nov. (MOTU 3)	Nereididae	BNOM-487	Red Sea, Saudi Arabia, Gulf of Aqaba (Magna)	NTNU-VM-86010	Formalin	PP279019				PP264571
Perinereis kaustiana sp. nov. (MOTU 3)	Nereididae	BNOM-488 (holotype)	Red Sea, Saudi Arabia, Gulf of Aqaba (Magna)	NTNU-VM-86011	Ethanol 96%	PP279020		PP264614		PP264572
Perinereis kaustiana sp. nov. (MOTU 3)	Nereididae	BNOM-489	Red Sea, Saudi Arabia, Gulf of Aqaba (Magna)	NTNU-VM-86012	Formalin	PP279017				PP264570
Perinereis kaustiana sp. nov. (MOTU 3)	Nereididae	BNOM-490	Red Sea, Saudi Arabia, Gulf of Aqaba (Magna)	NTNU-VM-86013	Formalin	PP279010				PP264569
Perinereis kaustiana sp. nov. (MOTU 3)	Nereididae	BNOM-491	Red Sea, Saudi Arabia, Gulf of Aqaba (Magna)	NTNU-VM-86014	Ethanol 96%	PP279029		PP264616		PP264575
Perinereis kaustiana sp. nov. (MOTU 3)	Nereididae	BNOM-493	Red Sea, Saudi Arabia, Gulf of Aqaba (Magna)	NTNU-VM-86015	Ethanol 96%	PP279018
Perinereis kaustiana sp. nov. (MOTU 3)	Nereididae	BNOM-494	Red Sea, Saudi Arabia, Gulf of Aqaba (Magna)	NTNU-VM-86016	Ethanol 96%	PP279009
Perinereis kaustiana sp. nov. (MOTU 3)	Nereididae	BNOM-495	Red Sea, Saudi Arabia, Gulf of Aqaba (Magna)	NTNU-VM-86017	Ethanol 96%	PP279035
Perinereis kaustiana sp. nov. (MOTU 3)	Nereididae	BNOM-496 (Worm fragment)	Red Sea, Saudi Arabia, Gulf of Aqaba (Magna)	MTPNO009-23	Formalin	PP279005
Perinereis kaustiana sp. nov. (MOTU 3)	Nereididae	BNOM-2314	Red Sea, Saudi Arabia, Duba lagoon (Al Muwaileh)	NTNU-VM-86018	Formalin	PP279004		PP264613		PP264567
Perinereis kaustiana sp. nov. (MOTU 3)	Nereididae	BNOM-MTSS03	Red Sea, Saudi Arabia, Shushah Island	NTNU-VM-86019	Ethanol 96%	PP279008				PP264568
Perinereis kaustiana sp. nov. (MOTU 3)	Nereididae	BNOM-MTSS04	Red Sea, Saudi Arabia, Shushah Island	NTNU-VM-86020	Ethanol 96%	PP279025				PP264574
Perinereis damietta (MOTU 2)	Nereididae	BNOM-492	Red Sea, Saudi Arabia, Gulf of Aqaba (Magna)	NTNU-VM-86021	Formalin	PP279034
Perinereis damietta (MOTU 2)	Nereididae	BNOM-514	Red Sea, Saudi Arabia, Gulf of Aqaba, Almojawah bay	NTNU-VM-86022	Ethanol 96%	PP279030
Perinereis damietta (MOTU 2)	Nereididae	BNOM-515	Red Sea, Saudi Arabia, Gulf of Aqaba, Almojawah bay	NTNU-VM-86023	Formalin	PP279032
Perinereis damietta (MOTU 2)	Nereididae	BNOM-516	Red Sea, Saudi Arabia, Gulf of Aqaba, Almojawah bay	NTNU-VM-86024	Ethanol 96%	PP279013
Perinereis damietta (MOTU 2)	Nereididae	BNOM-517	Red Sea, Saudi Arabia, Gulf of Aqaba, Almojawah bay	NTNU-VM-86025	Formalin	PP279011
Perinereis damietta (MOTU 2)	Nereididae	BNOM-518	Red Sea, Saudi Arabia, Gulf of Aqaba, Almojawah bay	NTNU-VM-86026	Ethanol 96%	PP279033
Perinereis damietta (MOTU 2)	Nereididae	BNOM-519	Red Sea, Saudi Arabia, Gulf of Aqaba, Almojawah bay	NTNU-VM-86027	Formalin	PP279012
Perinereis damietta (MOTU 2)	Nereididae	BNOM-520	Red Sea, Saudi Arabia, Gulf of Aqaba, Almojawah bay	NTNU-VM-86028	Formalin	PP279002
Perinereis damietta (MOTU 2)	Nereididae	BNOM-521	Red Sea, Saudi Arabia, Gulf of Aqaba, Almojawah bay	NTNU-VM-86029	Formalin	PP279031
Perinereis damietta (MOTU 2)	Nereididae	BNOM-2313	Red Sea, Saudi Arabia, Duba lagoon (Al Muwaileh)	NTNU-VM-86030	Formalin	PP279037
Perinereis damietta (MOTU 2)	Nereididae	BNOM-2315	Red Sea, Saudi Arabia, Duba lagoon (Al Muwaileh)	NTNU-VM-86031	Ethanol 96%	PP279014
Perinereis suezensis (MOTU 1)	Nereididae	BNOM-MTSS01	Red Sea, Saudi Arabia, Shushah Island	NTNU-VM-86032	Ethanol 96%	PP279023
Perinereis suezensis (MOTU 1)	Nereididae	BNOM-MTSS02	Red Sea, Saudi Arabia, Shushah Island	NTNU-VM-86033	Ethanol 96%	PP279027
Perinereis suezensis (MOTU 1)	Nereididae	BNOM-MTSS05	Red Sea, Saudi Arabia, Shushah Island	NTNU-VM-86034	Ethanol 96%	PP279024
Perinereis suezensis (MOTU 1)	Nereididae	BNOM-MTSS06	Red Sea, Saudi Arabia, Shushah Island	NTNU-VM-86035	Ethanol 96%	PP279039
Perinereis suezensis (MOTU 1)	Nereididae	BNOM-MTSS07	Red Sea, Saudi Arabia, Shushah Island	NTNU-VM-86036	Ethanol 96%	PP279036
Perinereis suezensis (MOTU 1)	Nereididae	BNOM-MTSS08	Red Sea, Saudi Arabia, Shushah Island	NTNU-VM-86037	Ethanol 96%	PP279026
Perinereis suezensis (MOTU 1)	Nereididae	BNOM-MTSS09	Red Sea, Saudi Arabia, Shushah Island	NTNU-VM-86038	Ethanol 96%	PP279006
Perinereis suezensis (MOTU 1)	Nereididae	BNOM-MTSS10	Red Sea, Saudi Arabia, Shushah Island	NTNU-VM-86039	Ethanol 96%	PP279038
Perinereis suezensis (MOTU 1)	Nereididae	BNOM-MTSS11	Red Sea, Saudi Arabia, Shushah Island	NTNU-VM-86040	Ethanol 96%	PP279015
Perinereis suezensis (MOTU 1)	Nereididae	BNOM-MTSS12	Red Sea, Saudi Arabia, Shushah Island	NTNU-VM-86041	Ethanol 96%	PP279028
Perinereis suezensis (MOTU 1)	Nereididae	BNOM-MTSS13	Red Sea, Saudi Arabia, Shushah Island	NTNU-VM-86042	Ethanol 96%	PP279021
Perinereis suezensis (MOTU 1)	Nereididae	BNOM-MTSS14	Red Sea, Saudi Arabia, Shushah Island	NTNU-VM-86043	Ethanol 96%	PP279016
Perinereis suezensis (MOTU 1)	Nereididae	BNOM-MTSS15	Red Sea, Saudi Arabia, Shushah Island	NTNU-VM-86044	Ethanol 96%	PP279007
Perinereis oliveirae (MOTU 4)	Nereididae	MTCM40	Portugal, Canto Marinho	DBUA0002494.02.v01	Ethanol 96%	PP279022
Perinereis oliveirae (MOTU 4)	Nereididae	MTCM41	Portugal, Canto Marinho	DBUA0002494.02.v02	Ethanol 96%	PP279003
Additional sequences, external studies
Species (MOTU, Fig.1)	GenBank COI	Location	References
Perinereis marionii (MOTU GB4)	OP347386	Portugal, Canto Marinho	Teixeira et al. (2022b)
Perinereis marionii (MOTU GB4)	OP347380	Great Britain, Plymouth	Teixeira et al. (2022b)
Perinereis vallata (MOTU GB2)	HQ705192	Chile	Sampertegui et al. (2013)
Perinereis vallata (MOTU GB2)	HQ705193	Chile	Sampertegui et al. (2013)
Perinereis vallata (MOTU GB2)	HQ705194	Chile	Sampertegui et al. (2013)
Perinereis vallata (MOTU GB2)	HQ705195	Chile	Sampertegui et al. (2013)
Perinereis vallata (MOTU GB2)	HQ705196	Chile	Sampertegui et al. (2013)
"Perinereis nuntia" (MOTU GB3)	MH337359	Adaman and Nicobar Islands	Sivaraj and Thivikaran, unpublished
"Perinereis nuntia" (MOTU GB3)	JX420257	Indonesia, Pari Island	Glasby et al. (2013)
Perinereis helleri (MOTU GB3)	JX420256	Malaysia	Glasby et al. (2013)
Perienreis andersonni (MOTU GB5)	MH143495	Brasil, Espirito Santo	Paiva et al. (2019)
Perienreis andersonni (MOTU GB5)	MH143498	Brasil, Espirito Santo	Paiva et al. (2019)
Perienreis andersonni (MOTU GB5)	MH143502	Brasil, Espirito Santo	Paiva et al. (2019)
Perienreis andersonni (MOTU GB5)	MH143503	Brasil, Espirito Santo	Paiva et al. (2019)
Perienreis andersonni (MOTU GB5)	MH143522	Brasil, Espirito Santo	Paiva et al. (2019)
Perinereis euiini (MOTU GB6)	KY249122	South Korea, Gusan-myeon	Park and Kim (2017)
Perinereis euiini (MOTU GB6)	KY249123	South Korea, Gusan-myeon	Park and Kim (2017)
Perinereis euiini (MOTU GB6)	KY249124	South Korea, Gusan-myeon	Park and Kim (2017)
"P. cultrifera" (MOTU GB6)	MN256544	China, Xiamen	Xing and Zhang, unpublished
"P. cultrifera" (MOTU GB6)	MN256545	China, Xiamen	Xing and Zhang, unpublished
"P. cultrifera" (MOTU GB6)	MN256546	China, Xiamen	Xing and Zhang, unpublished
Perinereis suezensis (MOTU 1)	OP612968	Egypt, Suez Canal	Elgetany et al. (2022)
Perinereis suezensis (MOTU 1)	OP612969	Egypt, Suez Canal	Elgetany et al. (2022)
Perinereis suezensis (MOTU 1)	OP612970	Egypt, Suez Canal	Elgetany et al. (2022)
Perinereis suezensis (MOTU 1)	OP612971	Egypt, Suez Canal	Elgetany et al. (2022)
Perinereis suezensis (MOTU 1)	OP612972	Egypt, Suez Canal	Elgetany et al. (2022)
Perinereis damietta (MOTU 2)	OP610122	Egypt, Suez Canal	Elgetany et al. (2022)
Perinereis damietta (MOTU 2)	OP610123	Egypt, Suez Canal	Elgetany et al. (2022)
Perinereis damietta (MOTU 2)	OP610124	Egypt, Suez Canal	Elgetany et al. (2022)
Perinereis damietta (MOTU 2)	OP610125	Egypt, Suez Canal	Elgetany et al. (2022)
Perinereis damietta (MOTU 2)	OP610126	Egypt, Suez Canal	Elgetany et al. (2022)
Perinereis fayedensis (MOTU GB1)	OP605759	Egypt, Suez Canal	Elgetany et al. (2022)
Perinereis fayedensis (MOTU GB1)	OP605760	Egypt, Suez Canal	Elgetany et al. (2022)
Perinereis fayedensis (MOTU GB1)	OP605761	Egypt, Suez Canal	Elgetany et al. (2022)
Perinereis fayedensis (MOTU GB1)	OP605762	Egypt, Suez Canal	Elgetany et al. (2022)
Perinereis fayedensis (MOTU GB1)	OP605763	Egypt, Suez Canal	Elgetany et al. (2022)
Alitta virens (OUTG)	OP038734	Sweden, Tjarno	Teixeira et al. (2022a)
Alitta virens (OUTG)	OP038747	Sweden, Tjarno	Teixeira et al. (2022a)
Alitta virens (OUTG)	OP038760	Sweden, Tjarno	Teixeira et al. (2022a)
Alitta virens (OUTG)	OP038799	Sweden, Tjarno	Teixeira et al. (2022a)
Alitta virens (OUTG)	OP038851	Sweden, Tjarno	Teixeira et al. (2022a)
